# Supplementary material for: Systematic analysis of relationships between plasma branched-chain amino acid concentrations and cardiometabolic parameters: an association and Mendelian randomization study
Source: BMC Med. 2022 Dec 15;20:485. doi: 10.1186/s12916-022-02688-4 (PMC9753387; doi:10.1186/s12916-022-02688-4)
Supplement: Supplementary file 1 — Additional file 1: Tables S1-S10. Table S1 - Phenotype description. Table S2 - Association of BCAAs with potential covariates. Table S3 - The results of association analysis between BCAAs and CMD parameters adjusted for age, sex and BMI. Table S4 - The results of association analysis between BCAAs and CMD parameters adjusted for age, sex, BMI and eGFR. Table S5 - Meta analysis of association results in LLD and 300OB cohorts. Table S6 - The results of association analysis between BCAAs and NMR lipoproteins performed in the 300OB cohort adjusted for age, sex and BMI after removing individuals with DM. Table S7 - The results of association analysis between BCAAs and NMR lipoproteins in LLD cohort adjusted for age, sex, BMI and HOMA-IR. Table S8 - The results of association analysis between BCAAs and NMR lipoproteins in a subset of the LLD cohort, that was matched by age and BMI with the 300OB cohort. Table S9 - The list of CMD parameters used in MR analyses and their accession ids. Table S10 - The results of multivariable MR analyses. Table S11 - The results of univariable MR analyses [file 12916_2022_2688_MOESM1_ESM.xlsx]

## Sheet: S1_Description
Category number	Category	Trait abbreviation	Trait description	Unit	Measurement		Transformation	LLD			300OB			cohort difference p-value
								N	mean (sd) / N (%)	median	N	mean (sd) / N (%)	median
1	BCAA	Ile	isoleucine	mmol/l	measured		None	1400	0.0449 (0.0162)	0.0422	294	0.0515 (0.019)	0.0486	5.68e-08
1	BCAA	Leu	leucine	mmol/l	measured		None	1400	0.0579 (0.0118)	0.0568	294	0.0548 (0.0118)	0.0542	5.16e-05
1	BCAA	Val	valine	mmol/l	measured		None	1400	0.149 (0.0314)	0.148	294	0.142 (0.0338)	0.139	0.00176
2	general phenotypes	age	age	years	questionnaire		None	1400	44.3 (13.9)	44	294	67.1 (5.39)	67	2.35e-271
2	general phenotypes	BMI	body mass index	kg/m2	measured, processed		None	1400	25.2 (4.09)	24.7	294	30.7 ( 3.5)	29.9	2.24e-83
2	general phenotypes	Hip_circumference	Hip_circumference	cm	measured		None	1400	96 (9.93)	96	294	111 (7.73)	110	5.37e-113
2	general phenotypes	Length	Length	cm	measured		None	1400	175 (9.42)	174	294	172 (9.01)	172	4.64e-09
2	general phenotypes	sex (female)	sex (female)	-	questionnaire		None	1400	805 ( 58%)	NA	294	129 ( 44%)	NA	3.46e-05
2	general phenotypes	Waist_circumference	Waist_circumference	cm	measured		None	1400	88.4 (12.1)	88	294	106 (9.77)	106	1.05e-102
2	general phenotypes	Weight	Weight	kg	measured		None	1400	77.3 (14.3)	76	294	90.6 (13.1)	88.8	1.56e-43
2	general phenotypes	WHR	waist circumference: hip circumference	ratio	measured, processed		None	1400	0.92 (0.0779)	0.922	294	0.957 (0.075)	0.954	3.19e-13
3	covariate	alcohol_products	alcohol containing beverages	g/day	questionnaire processed		None	1063	116 ( 168)	71.4	NA	NA (NA)	NA	NA
3	covariate	alcohol.g	nutrient alcohol	g/day	questionnaire processed		None	1063	8.16 (9.52)	6.04	NA	NA (NA)	NA	NA
3	covariate	carbohydrates.total	nutrient total carbohydrates	g/day	questionnaire processed		None	1063	226 (75.7)	215	NA	NA (NA)	NA	NA
3	covariate	coffee	coffee	g/day	questionnaire processed		None	1063	368 ( 279)	348	NA	NA (NA)	NA	NA
3	covariate	eGFR	estimated glomerular filtration rate	mL/min/1.73m2	measured, processed		None	1399	88.5 ( 15)	87.6	NA	NA (NA)	NA	NA
3	covariate	fat.total	nutrient total fat	g/day	questionnaire processed		None	1063	77.2 (29.3)	73.5	NA	NA (NA)	NA	NA
3	covariate	kcal	nutrient energy	kcal	questionnaire processed		None	1063	1.95e+03 ( 616)	1860	NA	NA (NA)	NA	NA
3	covariate	meat	meat	g/day	questionnaire processed		None	1063	81.9 (43.4)	81.3	NA	NA (NA)	NA	NA
3	covariate	protein.animal	nutrient animal derived protein	g/day	questionnaire processed		None	1063	43 (15.2)	41.1	NA	NA (NA)	NA	NA
3	covariate	protein.plant	nutrient plant derived protein	g/day	questionnaire processed		None	1063	30.3 (10.1)	28.8	NA	NA (NA)	NA	NA
3	covariate	protein.total	nutrient total protein	g/day	questionnaire processed		None	1063	73.2 (21.2)	70.8	NA	NA (NA)	NA	NA
3	covariate	smoke	smoking status	no	questionnaire		None	1363	0.197 (0.398)	0	NA	NA (NA)	NA	NA
3	covariate	vegetables	vegetables	g/day	questionnaire processed		None	1063	109 (63.5)	109	NA	NA (NA)	NA	NA
4	glycemic	Biochem_Glucose	glucose	mmol/l	measured		None	1283	4.89 (0.51)	4.8	293	5.7 (1.24)	5.4	5.7e-24
4	glycemic	diabetes	do you have type 2 diabetes?	no	measured, processed		None	NA	NA (NA)	NA	294	259 ( 88%)	NA	NA
4	glycemic	HbA1c	HbA1c	mmol/mol	measured		None	1283	5.47 (0.334)	5.5	220	5.97 (0.705)	5.8	5.98e-21
4	glycemic	HOMA_IR	HOMA-IR	ratio	measured, processed		log	996	2.3 (1.68)	1.91	NA	NA (NA)	NA	NA
4	glycemic	Insulin	Insulin	mIU/L	measured		log	998	10.3 (6.07)	8.8	NA	NA (NA)	NA	NA
5	lipids	Biochem_Cholesterol	total cholesterol	mmol/l	measured		None	1015	5.05 (1.01)	5	293	6.27 (1.11)	6.21	9.18e-50
5	lipids	Biochem_HDL	high density lipid cholesterol	mmol/l	measured		None	1284	1.54 (0.415)	1.5	293	1.33 (0.317)	1.28	2.29e-21
5	lipids	Biochem_LDL	low density lipid cholesterol	mmol/l	measured		None	1284	3.14 (0.912)	3	288	4.13 (0.962)	4.1	8.72e-45
5	lipids	Biochem_nonHDL	Non-HDL cholesterol	mmol/l	measured		None	NA	NA (NA)	NA	293	4.94 (1.11)	4.9	NA
5	lipids	Biochem_TG	triglycerides	mmol/l	measured		log	1284	1.13 (0.845)	0.93	293	1.84 (1.03)	1.61	1.44e-24
5	lipids	Dyslipidemia	Do you have dyslipidemia?	no	measured, processed		None	1015	596 (59%)	NA	294	17 (5.8%)	NA	NA
6	fat distribution	Adipocyte_area	Adipocyte area	magnetic resonance imaging	magnetic resonance imaging		None	NA	NA (NA)	NA	257	2.39e+03 ( 758)	2250	NA
6	fat distribution	dSAT_def	deep subcutaneous adipose tissue	magnetic resonance imaging	magnetic resonance imaging		log	NA	NA (NA)	NA	279	92.1 (33.6)	87.3	NA
6	fat distribution	Liver_fat	Liver fat content	magnetic resonance imaging	magnetic resonance imaging		log	NA	NA (NA)	NA	266	0.124 (0.135)	0.0769	NA
6	fat distribution	SAT_def	subcutaneous adipose tissue	magnetic resonance imaging	magnetic resonance imaging		None	NA	NA (NA)	NA	279	162 (55.8)	153	NA
6	fat distribution	sSAT_def	superficial subcutaneous adipose tissue	magnetic resonance imaging	magnetic resonance imaging		log	NA	NA (NA)	NA	278	70.5 (32.9)	63	NA
6	fat distribution	VAT_def	visceral adipose tissue	magnetic resonance imaging	magnetic resonance imaging		None	NA	NA (NA)	NA	272	111 (39.5)	106	NA
6	fat distribution	VAT_SAT_ratio	visceral adipose tissue to subcutaneous adipose tissue	magnetic resonance imaging	magnetic resonance imaging		log	NA	NA (NA)	NA	272	0.777 (0.389)	0.708	NA
7	cell counts & cytokines	BlCells_Neutro	neutrophil	billion/l	measured		log	1260	3.26 (1.23)	3.04	288	3.33 (1.05)	3.2	0.393
7	cell counts & cytokines	BlCells_Lympho	lymphocytes	billion/l	measured		None	1260	2.04 (0.571)	1.99	288	1.92 (0.58)	1.84	0.0014
7	cell counts & cytokines	BlCells_Leuco	leucocytes	billion/l	measured		log	1283	6.1 (1.78)	5.8	291	5.98 (1.47)	5.81	0.207
7	cell counts & cytokines	BlCells_Mono	monocytes	billion/l	measured		None	1260	0.501 (0.154)	0.48	288	0.507 (0.155)	0.48	0.58
7	cell counts & cytokines	BlCells_Baso	basophil granulocytes	billion/l	measured		None	1260	0.0317 (0.0181)	0.03	288	0.0329 (0.0164)	0.03	0.283
7	cell counts & cytokines	BlCells_Eos	eosinophil granulocytes	billion/l	measured		None	1260	0.189 (0.131)	0.16	288	0.182 (0.156)	0.16	0.453
7	cell counts & cytokines	BlCells_Trombo	thrombocytes	billion/l	measured		None	1283	242 ( 53)	240	292	230 (56.9)	226	0.00151
7	cell counts & cytokines	BlCells_Ery	erythrocytes	trillion/l	measured		None	NA	NA (NA)	NA	292	4.73 (0.409)	4.74	NA
8	cell counts & cytokines	IL-1B	IL-1B	g/l	measured		log	445	2 (13.5)	1.09	294	0.138 (0.366)	0.06	0.00372
8	cell counts & cytokines	IL-6	IL-6	g/l	measured		log	216	6.57 (15.3)	2.88	294	4.33 (14.3)	2.49	0.0948
8	cell counts & cytokines	IL-8	IL-8	g/l	measured		log	1086	2.58 (5.68)	1.94	NA	NA (NA)	NA	NA
8	cell counts & cytokines	IL-10	IL-10	g/l	measured		log	1107	1.02 (1.14)	0.91	NA	NA (NA)	NA	NA
8	cell counts & cytokines	IL-12P70	IL-12P70	g/l	measured		log	758	3.71 (41.1)	1.86	NA	NA (NA)	NA	NA
8	cell counts & cytokines	TNF-Alpha	TNF-Alpha	g/l	measured		log	277	4.02 (7.35)	2.75	NA	NA (NA)	NA	NA
8	cell counts & cytokines	IL-18BP	IL-18BP	g/l	measured		log	1015	15.6 (5.44)	15	294	1.79 (0.576)	1.68	0
8	cell counts & cytokines	Resistin	Resistin	g/l	measured		log	1015	15.6 (6.14)	15	294	11.8 (6.82)	11.1	4.43e-17
8	cell counts & cytokines	Leptin	Leptin	g/l	measured		log	1015	15.4 (15.6)	10	294	23.8 ( 21)	16.2	6.11e-10
8	cell counts & cytokines	Adiponectin	Adiponectin	g/l	measured		log	1015	4.08 ( 2.1)	3.7	294	4.65 (2.47)	4.29	0.000344
8	cell counts & cytokines	IL-18	IL-18	g/l	measured		log	833	82.2 (95.5)	53	294	413 ( 403)	302	1.73e-34
9	blood pressure	antrop_DBP	diastolic blood pressure	mm Hg	measured		None	1285	70.4 (9.16)	70	294	80.1 (8.88)	80	9.25e-49
9	blood pressure	antrop_SBP	systolic blood pressure	mm Hg	measured		None	1285	119 (13.4)	117	294	130 (13.9)	130	2.6e-30
9	blood pressure	bloodpressure_ever_high	have you ever had high blood pressure	no	measured, processed		None	988	0.188 (0.391)	0	NA	NA (NA)	NA	NA
9	blood pressure	hypertension	have you been diagnosed with hypertension	no	measured, processed		None	NA	NA (NA)	NA	294	124 ( 42%)	NA	NA
10	atherosclerosis-related	ABI_ankle_brachial_index	ABI_ankle_brachial_index	ratio	measured, processed		None	NA	NA (NA)	NA	294	1.19 (0.135)	1.18	NA
10	atherosclerosis-related	atherosclerosis_MRI	more than 1 plaque (based on Numberofplaques)	no	magnetic resonance imaging , processed		None	NA	NA (NA)	NA	294	0.792 (0.873)	1	NA
10	atherosclerosis-related	LCCA_DIAM	left carotid coronary diameter	magnetic resonance imaging	magnetic resonance imaging		None	NA	NA (NA)	NA	290	8.32e+03 ( 823)	8300	NA
10	atherosclerosis-related	LCCA_DIAMSTDEV	left carotid coronary diameter standard deviation within person	magnetic resonance imaging	magnetic resonance imaging		log	NA	NA (NA)	NA	290	71.7 (30.5)	65.4	NA
10	atherosclerosis-related	LCCA_IMT	left carotid coronary arteries intima media thickness	magnetic resonance imaging	magnetic resonance imaging		None	NA	NA (NA)	NA	290	790 ( 138)	782	NA
10	atherosclerosis-related	LCCA_IMTSTDEV	left carotid coronary arteries intima media thickness standard deviation within person	magnetic resonance imaging	magnetic resonance imaging		log	NA	NA (NA)	NA	290	30.3 (12.7)	28.1	NA
10	atherosclerosis-related	Max_plaquethicknessallvessels	maximum plaque thickness of all vessels measured	magnetic resonance imaging	magnetic resonance imaging		None	NA	NA (NA)	NA	294	1.29 (1.35)	1.45	NA
10	atherosclerosis-related	Max_stenosis_allvessels	maximum stenosis of all vessels measured	magnetic resonance imaging	magnetic resonance imaging		None	NA	NA (NA)	NA	271	0.167 (0.251)	0	NA
10	atherosclerosis-related	Numberofplaques	number of plaques	magnetic resonance imaging	magnetic resonance imaging		None	NA	NA (NA)	NA	294	0.806 (0.905)	1	NA
10	atherosclerosis-related	PWA_C_AGPH_HR75_def	heart rate corrected central Aug/PH%	magnetic resonance imaging	magnetic resonance imaging		None	NA	NA (NA)	NA	275	25.5 (8.75)	26.7	NA
10	atherosclerosis-related	PWV	Pulse wave velocity	magnetic resonance imaging	magnetic resonance imaging		None	NA	NA (NA)	NA	250	9.64 (2.04)	9.25	NA
10	atherosclerosis-related	RCCA_DIAM	right carotid coronary diameter	magnetic resonance imaging	magnetic resonance imaging		None	NA	NA (NA)	NA	290	8.49e+03 ( 874)	8400	NA
10	atherosclerosis-related	RCCA_DIAMSTDEV	right carotid coronary diameter standard deviation within person	magnetic resonance imaging	magnetic resonance imaging		log	NA	NA (NA)	NA	290	79.3 (37.1)	72	NA
10	atherosclerosis-related	RCCA_IMT	right carotid coronary arteries intima media thickness	magnetic resonance imaging	magnetic resonance imaging		None	NA	NA (NA)	NA	290	786 ( 133)	763	NA
10	atherosclerosis-related	RCCA_IMTSTDEV	right carotid coronary arteries intima media thickness standard deviation within person	magnetic resonance imaging	magnetic resonance imaging		log	NA	NA (NA)	NA	289	30.4 (22.3)	27.7	NA
11	TMAO	Betaine	Betaine	µM	stable isotope dilution liquid chromatography tandem mass spectrometry (LC/MS/MS)		log	1391	34.5 (12.8)	33.3	294	31 (9.38)	28.7	9.05e-08
11	TMAO	Choline	Choline	µM	stable isotope dilution liquid chromatography tandem mass spectrometry (LC/MS/MS)		None	1391	9.93 (2.32)	9.63	294	13.9 (2.31)	13.7	1.64e-92
11	TMAO	L.Carnitine	L.Carnitine	µM	stable isotope dilution liquid chromatography tandem mass spectrometry (LC/MS/MS)		None	1391	38.9 (10.2)	38.4	294	39.5 (7.99)	39.2	0.262
11	TMAO	TMAO	Trimethylamine N-oxide	µM	stable isotope dilution liquid chromatography tandem mass spectrometry (LC/MS/MS)		log	1391	4.98 ( 7.1)	3.53	294	5.18 ( 4.5)	3.92	0.53
11	TMAO	Y.Butyrobetaine	Y.Butyrobetaine	µM	stable isotope dilution liquid chromatography tandem mass spectrometry (LC/MS/MS)		log	1391	1.23 (0.362)	1.19	NA	NA (NA)	NA	NA
12	plasma metabolites	Acetoacetate	Acetoacetate	mmol/l	measured		None	1400	0.036 (0.0228)	0.0312	294	0.0829 (0.0762)	0.0603	4.47e-22
12	plasma metabolites	Acetate	Acetate	mmol/l	measured		None	1400	0.0492 (0.0389)	0.0435	294	0.0845 (0.0422)	0.086	2.35e-33
12	plasma metabolites	Alanine	Alanine	mmol/l	measured		None	1400	0.272 (0.0654)	0.264	294	0.288 (0.0722)	0.281	0.000613
12	plasma metabolites	Albumin	Albumin	signal area	measured		None	1400	0.0879 (0.00631)	0.0877	294	0.0833 (0.00991)	0.0833	2.94e-13
12	plasma metabolites	Apolipoprotein A-I	Apolipoprotein A-I	mmol/l	measured		None	1400	1.59 (0.174)	1.57	294	1.59 (0.159)	1.58	0.673
12	plasma metabolites	Apolipoprotein B	Apolipoprotein B	mmol/l	measured		None	1400	0.899 (0.213)	0.875	294	1.19 (0.267)	1.15	1.09e-51
12	plasma metabolites	Ratio of apolipoprotein B to apolipoprotein A-I	Ratio of apolipoprotein B to apolipoprotein A-I	mmol/l	measured		None	1400	0.57 (0.138)	0.552	294	0.754 (0.153)	0.747	7.29e-58
12	plasma metabolites	3-hydroxybutyrate	3-hydroxybutyrate	mmol/l	measured		None	1395	0.0915 (0.0784)	0.0678	294	0.14 (0.135)	0.0911	5.91e-09
12	plasma metabolites	Citrate	Citrate	mmol/l	measured		None	1400	0.0878 (0.0235)	0.0864	294	0.0936 (0.023)	0.0934	0.000123
12	plasma metabolites	Conjugated linoleic acid	Conjugated linoleic acid	mmol/l	measured		None	1346	0.0121 (0.0109)	0.01	NA	NA (NA)	NA	NA
12	plasma metabolites	Ratio of conjugated linoleic acid to total fatty acids	Ratio of conjugated linoleic acid to total fatty acids	mmol/l	measured		None	1346	0.108 (0.0893)	0.0987	NA	NA (NA)	NA	NA
12	plasma metabolites	Creatinine	Creatinine	mmol/l	measured		None	1400	0.0692 (0.013)	0.0676	294	0.0703 (0.0162)	0.0687	0.304
12	plasma metabolites	Diacylglycerol	Diacylglycerol	mmol/l	measured		None	1365	0.0126 (0.0128)	0.00942	NA	NA (NA)	NA	NA
12	plasma metabolites	Ratio of diacylglycerol to triglycerides	Ratio of diacylglycerol to triglycerides	%	measured		None	1353	0.0109 (0.00789)	0.0114	NA	NA (NA)	NA	NA
12	plasma metabolites	22:6, docosahexaenoic acid	22:6, docosahexaenoic acid	mmol/l	measured		None	1399	0.12 (0.0449)	0.111	288	0.148 (0.0606)	0.135	7.43e-13
12	plasma metabolites	Ratio of 22:6 docosahexaenoic acid to total fatty acids	Ratio of 22:6 docosahexaenoic acid to total fatty acids	%	measured		None	1399	1.14 (0.346)	1.08	288	1.07 (0.336)	1.03	0.00168
12	plasma metabolites	Esterified cholesterol	Esterified cholesterol	mmol/l	measured		None	1399	2.97 (0.643)	2.92	294	3.9 (0.838)	3.82	1.27e-51
12	plasma metabolites	Estimated description of fatty acid chain length, not actual carbon number	Estimated description of fatty acid chain length, not actual carbon number	mmol/l	measured		None	1399	17.5 (0.401)	17.4	NA	NA (NA)	NA	NA
12	plasma metabolites	Omega-3 fatty acids	Omega-3 fatty acids	mmol/l	measured		None	1399	0.354 (0.114)	0.331	288	0.433 (0.153)	0.399	1.97e-15
12	plasma metabolites	Ratio of omega-3 fatty acids to total fatty acids	Ratio of omega-3 fatty acids to total fatty acids	%	measured		None	1399	3.38 (0.814)	3.21	288	3.16 (0.789)	3.06	1.25e-05
12	plasma metabolites	Omega-6 fatty acids	Omega-6 fatty acids	mmol/l	measured		None	1399	3.59 (0.689)	3.53	288	4.51 (0.865)	4.33	4.55e-48
12	plasma metabolites	Ratio of omega-6 fatty acids to total fatty acids	Ratio of omega-6 fatty acids to total fatty acids	%	measured		None	1399	34.6 (3.05)	34.8	288	33.2 (2.59)	33.4	2.42e-14
12	plasma metabolites	Free cholesterol	Free cholesterol	mmol/l	measured		None	1399	1.25 (0.259)	1.23	294	1.75 (0.358)	1.7	2.75e-70
12	plasma metabolites	Glucose	Glucose	mmol/l	measured		None	1400	4.15 (0.571)	4.1	294	3.99 (1.13)	3.83	0.0206
12	plasma metabolites	Glutamine	Glutamine	mmol/l	measured		None	1400	0.434 (0.063)	0.435	284	0.287 (0.0722)	0.294	5.09e-109
12	plasma metabolites	Glycoprotein acetyls, mainly a1-acid glycoprotein	Glycoprotein acetyls, mainly a1-acid glycoprotein	mmol/l	measured		None	1400	1.24 (0.164)	1.22	294	1.25 (0.203)	1.23	0.386
12	plasma metabolites	Total cholesterol in HDL	Total cholesterol in HDL	mol/l	measured		None	1400	1.42 (0.295)	1.38	294	1.3 (0.292)	1.27	2.43e-09
12	plasma metabolites	Mean diameter for HDL particles	Mean diameter for HDL particles	nm	measured		None	1400	10 (0.243)	9.99	294	9.77 (0.196)	9.76	2.42e-54
12	plasma metabolites	Triglycerides in HDL	Triglycerides in HDL	mol/l	measured		None	1400	0.127 (0.0392)	0.119	294	0.155 (0.0431)	0.146	5.03e-23
12	plasma metabolites	Total cholesterol in HDL2	Total cholesterol in HDL2	mol/l	measured		None	1400	0.953 (0.289)	0.917	294	0.747 (0.249)	0.713	2.73e-31
12	plasma metabolites	Total cholesterol in HDL3	Total cholesterol in HDL3	mol/l	measured		None	1400	0.462 (0.0671)	0.447	294	0.554 (0.0608)	0.548	9.44e-79
12	plasma metabolites	Histidine	Histidine	mmol/l	measured		None	1400	0.0589 (0.0113)	0.0585	280	0.0489 (0.0168)	0.0502	6.24e-19
12	plasma metabolites	Total cholesterol in IDL	Total cholesterol in IDL	mmol/l	measured		None	1400	0.647 (0.175)	0.631	294	0.937 (0.242)	0.916	3.5e-58
12	plasma metabolites	Total cholesterol to total lipids ratio in IDL	Total cholesterol to total lipids ratio in IDL	%	measured		None	1400	64.3 (2.61)	64.7	293	63.8 (1.94)	63.9	0.000244
12	plasma metabolites	Cholesterol esters in IDL	Cholesterol esters in IDL	mmol/l	measured		None	1400	0.456 (0.121)	0.447	294	0.676 (0.173)	0.668	7.95e-63
12	plasma metabolites	Cholesterol esters to total lipids ratio in IDL	Cholesterol esters to total lipids ratio in IDL	%	measured		None	1400	45.4 ( 2)	45.6	293	46 (1.77)	46	3.4e-08
12	plasma metabolites	Free cholesterol in IDL	Free cholesterol in IDL	mmol/l	measured		None	1400	0.191 (0.0554)	0.186	294	0.261 (0.0708)	0.257	3.61e-44
12	plasma metabolites	Free cholesterol to total lipids ratio in IDL	Free cholesterol to total lipids ratio in IDL	%	measured		None	1400	18.9 ( 1.6)	19.1	293	17.7 (1.28)	18	4.58e-35
12	plasma metabolites	Total lipids in IDL	Total lipids in IDL	mol/l	measured		None	1400	1 (0.255)	0.978	294	1.47 (0.356)	1.42	3.21e-65
12	plasma metabolites	Concentration of IDL particles	Concentration of IDL particles	%	measured		None	1400	9.83e-08 (2.46e-08)	9.59e-08	294	1.45e-07 (3.47e-08)	1.4e-07	5.13e-68
12	plasma metabolites	Phospholipids in IDL	Phospholipids in IDL	mol/l	measured		None	1400	0.259 (0.0636)	0.253	294	0.373 (0.0907)	0.364	1.45e-62
12	plasma metabolites	Phospholipids to total lipids ratio in IDL	Phospholipids to total lipids ratio in IDL	mmol/l	measured		None	1400	25.8 (0.902)	25.9	293	25.5 (0.97)	25.6	9.31e-08
12	plasma metabolites	Triglycerides in IDL	Triglycerides in IDL	mol/l	measured		None	1400	0.0977 (0.0306)	0.0935	294	0.155 (0.0438)	0.145	5.66e-66
12	plasma metabolites	Triglycerides to total lipids ratio in IDL	Triglycerides to total lipids ratio in IDL	%	measured		None	1400	9.91 (2.75)	9.43	293	10.7 (2.22)	10.4	7.15e-08
12	plasma metabolites	Total cholesterol in large HDL	Total cholesterol in large HDL	mmol/l	measured		None	1400	0.368 (0.157)	0.358	294	0.2 (0.14)	0.181	1.3e-56
12	plasma metabolites	Total cholesterol to total lipids ratio in large HDL	Total cholesterol to total lipids ratio in large HDL	mmol/l	measured		None	1388	49.5 (3.85)	50.2	274	40.1 (7.64)	42.2	3.16e-56
12	plasma metabolites	Cholesterol esters in large HDL	Cholesterol esters in large HDL	mmol/l	measured		None	1400	0.282 (0.117)	0.275	294	0.155 (0.107)	0.141	7.43e-56
12	plasma metabolites	Cholesterol esters to total lipids ratio in large HDL	Cholesterol esters to total lipids ratio in large HDL	mmol/l	measured		None	1388	38.2 (2.85)	38.6	274	31.2 (5.76)	32.6	3.2e-55
12	plasma metabolites	Free cholesterol in large HDL	Free cholesterol in large HDL	mmol/l	measured		None	1400	0.086 (0.0402)	0.0832	294	0.0452 (0.0329)	0.0408	1.13e-58
12	plasma metabolites	Free cholesterol to total lipids ratio in large HDL	Free cholesterol to total lipids ratio in large HDL	mmol/l	measured		None	1388	11.3 (1.67)	11.7	274	8.9 (2.16)	9.51	5.14e-49
12	plasma metabolites	Total lipids in large HDL	Total lipids in large HDL	mmol/l	measured		None	1400	0.736 ( 0.3)	0.709	294	0.468 (0.276)	0.441	5.03e-41
12	plasma metabolites	Concentration of large HDL particles	Concentration of large HDL particles	mol/l	measured		None	1388	1.17e-06 (4.56e-07)	1.12e-06	294	7.53e-07 (4.34e-07)	7.11e-07	9.15e-41
12	plasma metabolites	Phospholipids in large HDL	Phospholipids in large HDL	mmol/l	measured		None	1400	0.337 (0.137)	0.324	294	0.244 (0.131)	0.23	4.02e-25
12	plasma metabolites	Phospholipids to total lipids ratio in large HDL	Phospholipids to total lipids ratio in large HDL	mmol/l	measured		None	1388	45.9 (2.84)	45.8	274	53.7 ( 4.8)	52.7	2.46e-79
12	plasma metabolites	Triglycerides in large HDL	Triglycerides in large HDL	mol/l	measured		None	1400	0.0304 (0.0127)	0.0282	294	0.0242 (0.0115)	0.0239	1.3e-15
12	plasma metabolites	Triglycerides to total lipids ratio in large HDL	Triglycerides to total lipids ratio in large HDL	mmol/l	measured		None	1388	4.59 (2.73)	3.88	274	6.18 (3.46)	5.16	3.98e-12
12	plasma metabolites	Total cholesterol in large LDL	Total cholesterol in large LDL	mmol/l	measured		None	1400	0.723 (0.234)	0.7	294	1.16 (0.322)	1.11	1.85e-68
12	plasma metabolites	Total cholesterol to total lipids ratio in large LDL	Total cholesterol to total lipids ratio in large LDL	%	measured		None	1398	66.1 (3.28)	66.7	294	68 (1.97)	68.4	2.48e-36
12	plasma metabolites	Cholesterol esters in large LDL	Cholesterol esters in large LDL	mmol/l	measured		None	1400	0.503 (0.179)	0.488	294	0.845 (0.245)	0.811	9.33e-72
12	plasma metabolites	Cholesterol esters to total lipids ratio in large LDL	Cholesterol esters to total lipids ratio in large LDL	%	measured		None	1398	45.5 (3.84)	46.2	294	49.5 (1.86)	49.8	7.68e-119
12	plasma metabolites	Free cholesterol in large LDL	Free cholesterol in large LDL	mmol/l	measured		None	1400	0.22 (0.0565)	0.215	294	0.312 (0.0782)	0.305	1.41e-56
12	plasma metabolites	Free cholesterol to total lipids ratio in large LDL	Free cholesterol to total lipids ratio in large LDL	%	measured		None	1398	20.6 ( 1.6)	20.5	294	18.5 (1.21)	18.6	3.03e-95
12	plasma metabolites	Total lipids in large LDL	Total lipids in large LDL	mmol/l	measured		None	1400	1.08 (0.316)	1.05	294	1.69 (0.441)	1.63	1.25e-70
12	plasma metabolites	Concentration of large LDL particles	Concentration of large LDL particles	mol/l	measured		None	1398	1.51e-07 (4.38e-08)	1.47e-07	294	2.38e-07 (6.18e-08)	2.29e-07	8.44e-72
12	plasma metabolites	Phospholipids in large LDL	Phospholipids in large LDL	mmol/l	measured		None	1400	0.278 (0.0644)	0.273	294	0.405 (0.0908)	0.391	1.47e-71
12	plasma metabolites	Phospholipids to total lipids ratio in large LDL	Phospholipids to total lipids ratio in large LDL	mmol/l	measured		None	1398	26.2 (1.93)	25.9	294	24.2 (1.18)	24.1	1.01e-88
12	plasma metabolites	Triglycerides in large LDL	Triglycerides in large LDL	mmol/l	measured		None	1400	0.0823 (0.0281)	0.0794	294	0.131 (0.0368)	0.124	5.52e-67
12	plasma metabolites	Triglycerides to total lipids ratio in large LDL	Triglycerides to total lipids ratio in large LDL	%	measured		None	1398	7.77 ( 2.3)	7.31	294	7.83 (1.39)	7.67	0.535
12	plasma metabolites	Total cholesterol in large VLDL	Total cholesterol in large VLDL	mmol/l	measured		None	1380	0.0599 (0.053)	0.0451	294	0.101 (0.0788)	0.0811	4.98e-16
12	plasma metabolites	Total cholesterol to total lipids ratio in large VLDL	Total cholesterol to total lipids ratio in large VLDL	%	measured		None	1306	25.3 (6.01)	24.4	292	25.9 (4.17)	25.2	0.0658
12	plasma metabolites	Cholesterol esters in large VLDL	Cholesterol esters in large VLDL	mmol/l	measured		None	1380	0.0326 (0.0269)	0.0253	294	0.0569 (0.0394)	0.0477	3.43e-21
12	plasma metabolites	Cholesterol esters to total lipids ratio in large VLDL	Cholesterol esters to total lipids ratio in large VLDL	%	measured		None	1306	14.6 (4.16)	13.9	292	15.6 (4.83)	14.8	0.000687
12	plasma metabolites	Free cholesterol in large VLDL	Free cholesterol in large VLDL	mmol/l	measured		None	1380	0.0273 (0.0264)	0.0202	294	0.044 (0.0397)	0.0338	2.95e-11
12	plasma metabolites	Free cholesterol to total lipids ratio in large VLDL	Free cholesterol to total lipids ratio in large VLDL	%	measured		None	1306	10.7 (2.95)	11	292	10.2 (1.63)	10.7	6.75e-05
12	plasma metabolites	Total lipids in large VLDL	Total lipids in large VLDL	mmol/l	measured		None	1380	0.246 (0.227)	0.183	294	0.405 (0.337)	0.321	1.12e-13
12	plasma metabolites	Concentration of large VLDL particles	Concentration of large VLDL particles	mol/l	measured		None	1306	4.48e-09 (3.89e-09)	3.36e-09	294	6.95e-09 (5.79e-09)	5.49e-09	1.46e-11
12	plasma metabolites	Phospholipids in large VLDL	Phospholipids in large VLDL	mmol/l	measured		None	1380	0.04 (0.041)	0.0278	294	0.0721 (0.0607)	0.0568	1.92e-16
12	plasma metabolites	Phospholipids to total lipids ratio in large VLDL	Phospholipids to total lipids ratio in large VLDL	%	measured		None	1306	14.8 (3.91)	15.4	292	17.6 (1.07)	17.7	7.02e-96
12	plasma metabolites	Triglycerides in large VLDL	Triglycerides in large VLDL	mmol/l	measured		None	1380	0.146 (0.134)	0.11	294	0.232 (0.198)	0.181	6.53e-12
12	plasma metabolites	Triglycerides to total lipids ratio in large VLDL	Triglycerides to total lipids ratio in large VLDL	%	measured		None	1306	59.9 (6.79)	59.9	292	56.5 ( 4.3)	57.1	1.24e-24
12	plasma metabolites	18:2, linoleic acid	18:2, linoleic acid	mmol/l	measured		None	1399	2.9 (0.601)	2.85	288	3.54 (0.711)	3.42	3.85e-37
12	plasma metabolites	Ratio of 18:2 linoleic acid to total fatty acids	Ratio of 18:2 linoleic acid to total fatty acids	mmol/l	measured		None	1399	27.9 (3.21)	28	288	26.1 (2.54)	26.2	1.19e-24
12	plasma metabolites	Lactate	Lactate	mmol/l	measured		None	1400	0.965 (0.303)	0.899	294	1.21 (0.695)	1.09	1.17e-08
12	plasma metabolites	Total cholesterol in LDL	Total cholesterol in LDL	mmol/l	measured		None	1400	1.38 (0.466)	1.34	294	2.26 (0.648)	2.16	3.23e-69
12	plasma metabolites	Mean diameter for LDL particles	Mean diameter for LDL particles	nm	measured		None	1400	23.7 (0.113)	23.7	294	23.5 (0.0775)	23.5	1.91e-86
12	plasma metabolites	Triglycerides in LDL	Triglycerides in LDL	mmol/l	measured		None	1400	0.138 (0.0531)	0.132	294	0.235 (0.0695)	0.221	9.55e-72
12	plasma metabolites	Total cholesterol in medium HDL	Total cholesterol in medium HDL	mmol/l	measured		None	1400	0.406 (0.072)	0.401	294	0.353 (0.0975)	0.342	3.09e-17
12	plasma metabolites	Total cholesterol to total lipids ratio in medium HDL	Total cholesterol to total lipids ratio in medium HDL	mmol/l	measured		None	1400	49.6 (2.41)	49.9	292	44.4 (3.83)	45.3	8.44e-68
12	plasma metabolites	Cholesterol esters in medium HDL	Cholesterol esters in medium HDL	mmol/l	measured		None	1400	0.322 (0.0565)	0.318	294	0.28 (0.0765)	0.272	2.15e-17
12	plasma metabolites	Cholesterol esters to total lipids ratio in medium HDL	Cholesterol esters to total lipids ratio in medium HDL	mmol/l	measured		None	1400	39.4 ( 2.4)	39.6	292	35.3 (3.27)	36.1	1.33e-60
12	plasma metabolites	Free cholesterol in medium HDL	Free cholesterol in medium HDL	mmol/l	measured		None	1400	0.084 (0.0184)	0.082	294	0.0727 (0.0217)	0.0713	1.76e-15
12	plasma metabolites	Free cholesterol to total lipids ratio in medium HDL	Free cholesterol to total lipids ratio in medium HDL	mmol/l	measured		None	1400	10.2 (1.07)	9.91	292	9.09 (0.914)	9.26	9.37e-57
12	plasma metabolites	Total lipids in medium HDL	Total lipids in medium HDL	mmol/l	measured		None	1400	0.82 (0.14)	0.809	294	0.788 (0.18)	0.776	0.00425
12	plasma metabolites	Concentration of medium HDL particles	Concentration of medium HDL particles	mol/l	measured		None	1400	1.92e-06 (3.26e-07)	1.89e-06	294	1.87e-06 (4.16e-07)	1.85e-06	0.061
12	plasma metabolites	Phospholipids in medium HDL	Phospholipids in medium HDL	mmol/l	measured		None	1400	0.375 (0.0674)	0.368	294	0.384 (0.0818)	0.381	0.0817
12	plasma metabolites	Phospholipids to total lipids ratio in medium HDL	Phospholipids to total lipids ratio in medium HDL	%	measured		None	1400	45.7 (1.62)	45.9	292	49 (1.66)	48.7	3.36e-107
12	plasma metabolites	Triglycerides in medium HDL	Triglycerides in medium HDL	mmol/l	measured		None	1400	0.0382 (0.015)	0.0359	294	0.0505 (0.0167)	0.0483	2.12e-27
12	plasma metabolites	Triglycerides to total lipids ratio in medium HDL	Triglycerides to total lipids ratio in medium HDL	%	measured		None	1400	4.7 (1.83)	4.33	292	6.63 (2.54)	6.09	2.11e-29
12	plasma metabolites	Total cholesterol in medium LDL	Total cholesterol in medium LDL	mmol/l	measured		None	1400	0.4 (0.147)	0.387	294	0.68 (0.204)	0.644	6.94e-70
12	plasma metabolites	Total cholesterol to total lipids ratio in medium LDL	Total cholesterol to total lipids ratio in medium LDL	%	measured		None	1391	65.1 (4.56)	66.1	294	67.6 (3.18)	68.4	1.19e-26
12	plasma metabolites	Cholesterol esters in medium LDL	Cholesterol esters in medium LDL	mmol/l	measured		None	1400	0.269 (0.12)	0.26	294	0.499 (0.167)	0.474	2.67e-70
12	plasma metabolites	Cholesterol esters to total lipids ratio in medium LDL	Cholesterol esters to total lipids ratio in medium LDL	%	measured		None	1391	42.6 (7.09)	44.1	294	49.2 (4.33)	49.9	5.33e-74
12	plasma metabolites	Free cholesterol in medium LDL	Free cholesterol in medium LDL	mmol/l	measured		None	1400	0.131 (0.0287)	0.129	294	0.18 (0.0371)	0.175	1.54e-66
12	plasma metabolites	Free cholesterol to total lipids ratio in medium LDL	Free cholesterol to total lipids ratio in medium LDL	%	measured		None	1391	22.5 (3.15)	21.8	294	18.4 (1.57)	18.3	4.97e-153
12	plasma metabolites	Total lipids in medium LDL	Total lipids in medium LDL	mmol/l	measured		None	1400	0.606 (0.196)	0.591	294	0.997 (0.273)	0.957	5.21e-74
12	plasma metabolites	Concentration of medium LDL particles	Concentration of medium LDL particles	mol/l	measured		None	1391	1.18e-07 (3.76e-08)	1.15e-07	294	1.96e-07 (5.43e-08)	1.88e-07	3.54e-74
12	plasma metabolites	Phospholipids in medium LDL	Phospholipids in medium LDL	mmol/l	measured		None	1400	0.172 (0.0402)	0.169	294	0.255 (0.0557)	0.243	4.16e-78
12	plasma metabolites	Phospholipids to total lipids ratio in medium LDL	Phospholipids to total lipids ratio in medium LDL	%	measured		None	1391	29.3 (3.74)	28.5	294	26.1 (2.68)	25.6	2.16e-54
12	plasma metabolites	Triglycerides in medium LDL	Triglycerides in medium LDL	mmol/l	measured		None	1400	0.0337 (0.0155)	0.0323	294	0.0628 (0.0193)	0.0591	8.66e-79
12	plasma metabolites	Triglycerides to total lipids ratio in medium LDL	Triglycerides to total lipids ratio in medium LDL	%	measured		None	1391	5.61 (2.19)	5.22	294	6.33 (1.13)	6.25	1.86e-15
12	plasma metabolites	Total cholesterol in medium VLDL	Total cholesterol in medium VLDL	mmol/l	measured		None	1400	0.16 (0.0887)	0.139	294	0.246 (0.127)	0.221	9.94e-25
12	plasma metabolites	Total cholesterol to total lipids ratio in medium VLDL	Total cholesterol to total lipids ratio in medium VLDL	%	measured		None	1400	30.3 (5.04)	29.7	294	30.5 ( 3.6)	30.2	0.37
12	plasma metabolites	Cholesterol esters in medium VLDL	Cholesterol esters in medium VLDL	mmol/l	measured		None	1400	0.0939 (0.049)	0.0842	294	0.148 (0.0702)	0.135	2.02e-30
12	plasma metabolites	Cholesterol esters to total lipids ratio in medium VLDL	Cholesterol esters to total lipids ratio in medium VLDL	%	measured		None	1400	18.3 (4.35)	17.8	294	18.9 (3.62)	18.4	0.0242
12	plasma metabolites	Free cholesterol in medium VLDL	Free cholesterol in medium VLDL	mmol/l	measured		None	1400	0.0659 (0.041)	0.056	294	0.0978 (0.0586)	0.0849	3.22e-17
12	plasma metabolites	Free cholesterol to total lipids ratio in medium VLDL	Free cholesterol to total lipids ratio in medium VLDL	%	measured		None	1400	12 (1.36)	12.2	294	11.7 (0.665)	11.8	1.77e-09
12	plasma metabolites	Total lipids in medium VLDL	Total lipids in medium VLDL	mmol/l	measured		None	1400	0.541 (0.324)	0.459	294	0.824 (0.469)	0.706	1.82e-20
12	plasma metabolites	Concentration of medium VLDL particles	Concentration of medium VLDL particles	mol/l	measured		None	1400	1.61e-08 (9.72e-09)	1.36e-08	294	2.45e-08 (1.41e-08)	2.1e-08	4.55e-20
12	plasma metabolites	Phospholipids in medium VLDL	Phospholipids in medium VLDL	mmol/l	measured		None	1400	0.102 (0.0623)	0.0861	294	0.162 (0.0892)	0.143	2.57e-24
12	plasma metabolites	Phospholipids to total lipids ratio in medium VLDL	Phospholipids to total lipids ratio in medium VLDL	%	measured		None	1400	18.9 (1.52)	18.9	294	19.8 (0.691)	19.8	7.23e-54
12	plasma metabolites	Triglycerides in medium VLDL	Triglycerides in medium VLDL	mmol/l	measured		None	1400	0.279 (0.177)	0.233	294	0.416 (0.257)	0.353	1.11e-16
12	plasma metabolites	Triglycerides to total lipids ratio in medium VLDL	Triglycerides to total lipids ratio in medium VLDL	%	measured		None	1400	50.8 (5.26)	51.5	294	49.6 (4.11)	50.1	2.52e-05
12	plasma metabolites	Monounsaturated fatty acids; 16:1, 18:1	Monounsaturated fatty acids; 16:1, 18:1	mmol/l	measured		None	1396	2.68 (0.83)	2.52	288	3.6 (1.05)	3.41	6.21e-36
12	plasma metabolites	Ratio of monounsaturated fatty acids to total fatty acids	Ratio of monounsaturated fatty acids to total fatty acids	%	measured		None	1396	25.3 (3.32)	24.9	288	26 (2.83)	25.7	0.000178
12	plasma metabolites	Phosphatidylcholine and other cholines	Phosphatidylcholine and other cholines	mmol/l	measured		None	1365	1.91 (0.345)	1.89	294	2.07 (0.386)	2.04	1.98e-11
12	plasma metabolites	Phenylalanine	Phenylalanine	mmol/l	measured		None	1400	0.0393 (0.00619)	0.0388	292	0.0443 (0.00776)	0.0438	6.98e-22
12	plasma metabolites	Polyunsaturated fatty acids	Polyunsaturated fatty acids	mmol/l	measured		None	1399	3.94 (0.762)	3.89	288	4.94 (0.973)	4.76	1.12e-45
12	plasma metabolites	Ratio of polyunsaturated fatty acids to total fatty acids	Ratio of polyunsaturated fatty acids to total fatty acids	%	measured		None	1399	37.9 (3.19)	38.2	288	36.4 ( 2.8)	36.8	1.91e-16
12	plasma metabolites	Pyruvate	Pyruvate	mmol/l	measured		None	1400	0.109 (0.0345)	0.102	NA	NA (NA)	NA	NA
12	plasma metabolites	Remnant cholesterol (non-HDL, non-LDL -cholesterol)	Remnant cholesterol (non-HDL, non-LDL -cholesterol)	mmol/l	measured		None	1400	1.44 (0.412)	1.4	294	2.08 (0.554)	2	2.59e-56
12	plasma metabolites	Total cholesterol in small HDL	Total cholesterol in small HDL	mmol/l	measured		None	1400	0.389 (0.0514)	0.385	294	0.51 (0.0922)	0.507	2.48e-66
12	plasma metabolites	Total cholesterol to total lipids ratio in small HDL	Total cholesterol to total lipids ratio in small HDL	mmol/l	measured		None	1399	38.8 (4.24)	38.6	293	44.7 (4.52)	44.7	4.47e-64
12	plasma metabolites	Cholesterol esters in small HDL	Cholesterol esters in small HDL	mmol/l	measured		None	1400	0.264 (0.0483)	0.261	294	0.396 (0.0845)	0.394	2.27e-81
12	plasma metabolites	Cholesterol esters to total lipids ratio in small HDL	Cholesterol esters to total lipids ratio in small HDL	%	measured		None	1399	26.4 (4.53)	26.1	293	34.6 ( 5)	34.5	3.5e-87
12	plasma metabolites	Free cholesterol in small HDL	Free cholesterol in small HDL	mmol/l	measured		None	1400	0.125 (0.0143)	0.123	294	0.115 (0.0151)	0.115	3.5e-22
12	plasma metabolites	Free cholesterol to total lipids ratio in small HDL	Free cholesterol to total lipids ratio in small HDL	%	measured		None	1399	12.4 (0.73)	12.6	293	10.1 (0.633)	10.1	4.83e-209
12	plasma metabolites	Total lipids in small HDL	Total lipids in small HDL	mmol/l	measured		None	1400	1 (0.0941)	0.994	294	1.14 (0.143)	1.13	1.8e-41
12	plasma metabolites	Concentration of small HDL particles	Concentration of small HDL particles	mol/l	measured		None	1399	4.5e-06 (4.1e-07)	4.45e-06	294	5.12e-06 (6.32e-07)	5.08e-06	2.15e-44
12	plasma metabolites	Phospholipids in small HDL	Phospholipids in small HDL	mmol/l	measured		None	1400	0.572 (0.0726)	0.567	294	0.567 (0.0778)	0.562	0.31
12	plasma metabolites	Phospholipids to total lipids ratio in small HDL	Phospholipids to total lipids ratio in small HDL	%	measured		None	1399	57 (4.36)	57.4	293	49.9 (4.45)	49.9	1.95e-83
12	plasma metabolites	Triglycerides in small HDL	Triglycerides in small HDL	mmol/l	measured		None	1400	0.0424 (0.0148)	0.0397	294	0.0607 (0.016)	0.0579	1.38e-53
12	plasma metabolites	Triglycerides to total lipids ratio in small HDL	Triglycerides to total lipids ratio in small HDL	%	measured		None	1399	4.21 (1.34)	3.95	293	5.37 (1.47)	5.13	2.47e-30
12	plasma metabolites	Total cholesterol in small LDL	Total cholesterol in small LDL	mmol/l	measured		None	1400	0.251 (0.0865)	0.245	294	0.421 (0.124)	0.405	7.26e-70
12	plasma metabolites	Total cholesterol to total lipids ratio in small LDL	Total cholesterol to total lipids ratio in small LDL	%	measured		None	1395	62.1 (5.03)	63.1	294	65.1 (4.01)	66	8.31e-27
12	plasma metabolites	Cholesterol esters in small LDL	Cholesterol esters in small LDL	mmol/l	measured		None	1400	0.167 (0.0706)	0.161	294	0.307 (0.102)	0.294	1.41e-69
12	plasma metabolites	Cholesterol esters to total lipids ratio in small LDL	Cholesterol esters to total lipids ratio in small LDL	%	measured		None	1395	40.3 (7.05)	41.4	294	47 (5.01)	47.9	1.28e-63
12	plasma metabolites	Free cholesterol in small LDL	Free cholesterol in small LDL	mmol/l	measured		None	1400	0.0841 (0.0167)	0.0837	294	0.114 (0.0221)	0.112	1.42e-68
12	plasma metabolites	Free cholesterol to total lipids ratio in small LDL	Free cholesterol to total lipids ratio in small LDL	%	measured		None	1395	21.8 (2.71)	21.4	294	18.2 (1.59)	18.1	2.04e-132
12	plasma metabolites	Total lipids in small LDL	Total lipids in small LDL	mmol/l	measured		None	1400	0.399 (0.116)	0.391	294	0.64 (0.168)	0.613	1.72e-74
12	plasma metabolites	Concentration of small LDL particles	Concentration of small LDL particles	mol/l	measured		None	1395	1.4e-07 (4.07e-08)	1.38e-07	294	2.27e-07 (6.02e-08)	2.17e-07	6.16e-75
12	plasma metabolites	Phospholipids in small LDL	Phospholipids in small LDL	mmol/l	measured		None	1400	0.126 (0.025)	0.124	294	0.178 (0.0356)	0.172	9.44e-77
12	plasma metabolites	Phospholipids to total lipids ratio in small LDL	Phospholipids to total lipids ratio in small LDL	%	measured		None	1395	32.5 (4.27)	31.7	294	28.4 (2.87)	28	1.04e-70
12	plasma metabolites	Triglycerides in small LDL	Triglycerides in small LDL	mmol/l	measured		None	1400	0.0218 (0.0106)	0.0202	294	0.0414 (0.0144)	0.0384	1.57e-69
12	plasma metabolites	Triglycerides to total lipids ratio in small LDL	Triglycerides to total lipids ratio in small LDL	%	measured		None	1395	5.43 (2.16)	5.02	294	6.5 (1.68)	6.18	2.54e-19
12	plasma metabolites	Total cholesterol in small VLDL	Total cholesterol in small VLDL	mmol/l	measured		None	1400	0.269 (0.083)	0.261	294	0.381 (0.106)	0.369	6.99e-49
12	plasma metabolites	Total cholesterol to total lipids ratio in small VLDL	Total cholesterol to total lipids ratio in small VLDL	%	measured		None	1400	43.6 (5.58)	43.4	294	40.8 (3.96)	40.8	8.45e-23
12	plasma metabolites	Cholesterol esters in small VLDL	Cholesterol esters in small VLDL	mmol/l	measured		None	1400	0.171 (0.0532)	0.167	294	0.241 (0.068)	0.234	3.02e-47
12	plasma metabolites	Cholesterol esters to total lipids ratio in small VLDL	Cholesterol esters to total lipids ratio in small VLDL	%	measured		None	1400	27.9 (4.92)	27.7	294	25.9 (3.69)	25.9	9.23e-14
12	plasma metabolites	Free cholesterol in small VLDL	Free cholesterol in small VLDL	mmol/l	measured		None	1400	0.0983 (0.0323)	0.0938	294	0.14 (0.0408)	0.135	3.8e-46
12	plasma metabolites	Free cholesterol to total lipids ratio in small VLDL	Free cholesterol to total lipids ratio in small VLDL	%	measured		None	1400	15.8 (0.983)	15.8	294	14.9 (0.569)	14.9	1.02e-77
12	plasma metabolites	Total lipids in small VLDL	Total lipids in small VLDL	mmol/l	measured		None	1400	0.627 (0.217)	0.587	294	0.945 (0.295)	0.907	2.47e-50
12	plasma metabolites	Concentration of small VLDL particles	Concentration of small VLDL particles	mol/l	measured		None	1400	3.11e-08 (1.12e-08)	2.89e-08	294	4.74e-08 (1.53e-08)	4.54e-08	1.48e-49
12	plasma metabolites	Phospholipids in small VLDL	Phospholipids in small VLDL	mmol/l	measured		None	1400	0.143 (0.0458)	0.135	294	0.216 (0.0597)	0.207	1.13e-60
12	plasma metabolites	Phospholipids to total lipids ratio in small VLDL	Phospholipids to total lipids ratio in small VLDL	%	measured		None	1400	23 (1.63)	22.7	294	23.1 (1.22)	23	0.173
12	plasma metabolites	Triglycerides in small VLDL	Triglycerides in small VLDL	mmol/l	measured		None	1400	0.215 (0.101)	0.193	294	0.348 (0.143)	0.324	2.6e-40
12	plasma metabolites	Triglycerides to total lipids ratio in small VLDL	Triglycerides to total lipids ratio in small VLDL	%	measured		None	1400	33.4 (5.46)	33.2	294	36.1 (4.38)	35.8	1.4e-18
12	plasma metabolites	Serum total cholesterol	Serum total cholesterol	mmol/l	measured		None	1400	4.23 (0.894)	4.15	294	5.64 (1.18)	5.54	2.04e-58
12	plasma metabolites	Serum total triglycerides	Serum total triglycerides	mmol/l	measured		None	1400	1.15 (0.581)	1.01	294	1.79 (0.836)	1.6	7.24e-30
12	plasma metabolites	Saturated fatty acids	Saturated fatty acids	mmol/l	measured		None	1396	3.85 (0.84)	3.74	288	5.14 (1.05)	4.95	1.13e-58
12	plasma metabolites	Ratio of saturated fatty acids to total fatty acids	Ratio of saturated fatty acids to total fatty acids	%	measured		None	1396	36.8 (1.86)	36.9	288	37.7 (1.61)	37.7	1.88e-14
12	plasma metabolites	Sphingomyelins	Sphingomyelins	mmol/l	measured		None	1399	0.433 (0.0784)	0.427	294	0.551 (0.105)	0.546	8.5e-53
12	plasma metabolites	Ratio of triglycerides to phosphoglycerides	Ratio of triglycerides to phosphoglycerides	%	measured		None	1385	0.569 (0.269)	0.498	294	0.826 (0.359)	0.757	1.17e-26
12	plasma metabolites	Total cholines	Total cholines	mmol/l	measured		None	1399	2.16 (0.339)	2.14	294	2.47 (0.385)	2.43	3.39e-31
12	plasma metabolites	Total fatty acids	Total fatty acids	mmol/l	measured		None	1399	10.5 (2.25)	10.2	288	13.7 (2.92)	13.2	2.39e-50
12	plasma metabolites	Total phosphoglycerides	Total phosphoglycerides	mmol/l	measured		None	1399	1.75 (0.319)	1.73	294	1.89 (0.351)	1.85	6.12e-10
12	plasma metabolites	Tyrosine	Tyrosine	mmol/l	measured		None	1400	0.0537 (0.0125)	0.053	294	0.0611 (0.0123)	0.0597	8.24e-19
12	plasma metabolites	Estimated degree of unsaturation	Estimated degree of unsaturation	0	measured		None	1399	1.23 (0.0728)	1.22	288	1.2 (0.0554)	1.2	3.61e-13
12	plasma metabolites	Total cholesterol in VLDL	Total cholesterol in VLDL	mol/l	measured		None	1400	0.789 (0.273)	0.747	294	1.15 (0.372)	1.09	2.75e-42
12	plasma metabolites	Mean diameter for VLDL particles	Mean diameter for VLDL particles	nm	measured		None	1400	36.3 (1.26)	36.2	294	36.6 (1.18)	36.5	0.000403
12	plasma metabolites	Triglycerides in VLDL	Triglycerides in VLDL	mol/l	measured		None	1400	0.792 ( 0.5)	0.667	294	1.25 (0.728)	1.06	1.15e-21
12	plasma metabolites	Total cholesterol in very large HDL	Total cholesterol in very large HDL	mmol/l	measured		None	1400	0.249 (0.0892)	0.239	294	0.235 (0.0818)	0.236	0.0117
12	plasma metabolites	Total cholesterol to total lipids ratio in very large HDL	Total cholesterol to total lipids ratio in very large HDL	%	measured		None	1375	59.8 (8.94)	57.9	292	61.1 (7.47)	60.4	0.0128
12	plasma metabolites	Cholesterol esters in very large HDL	Cholesterol esters in very large HDL	mmol/l	measured		None	1400	0.189 (0.0631)	0.184	294	0.187 (0.0646)	0.188	0.578
12	plasma metabolites	Cholesterol esters to total lipids ratio in very large HDL	Cholesterol esters to total lipids ratio in very large HDL	%	measured		None	1375	46.2 (8.63)	44.4	292	48.8 (7.53)	48.2	2.28e-07
12	plasma metabolites	Free cholesterol in very large HDL	Free cholesterol in very large HDL	mmol/l	measured		None	1400	0.0595 (0.0273)	0.0551	294	0.0483 (0.0189)	0.0467	1.88e-16
12	plasma metabolites	Free cholesterol to total lipids ratio in very large HDL	Free cholesterol to total lipids ratio in very large HDL	%	measured		None	1375	13.6 (1.55)	13.7	292	12.3 (1.24)	12.2	1.24e-48
12	plasma metabolites	Total lipids in very large HDL	Total lipids in very large HDL	mmol/l	measured		None	1400	0.434 (0.193)	0.403	294	0.391 (0.149)	0.388	2.06e-05
12	plasma metabolites	Concentration of very large HDL particles	Concentration of very large HDL particles	mol/l	measured		None	1375	4.3e-07 (1.83e-07)	3.95e-07	294	3.82e-07 (1.45e-07)	3.77e-07	1.28e-06
12	plasma metabolites	Phospholipids in very large HDL	Phospholipids in very large HDL	mmol/l	measured		None	1400	0.17 (0.107)	0.153	294	0.138 (0.0778)	0.127	3.21e-09
12	plasma metabolites	Phospholipids to total lipids ratio in very large HDL	Phospholipids to total lipids ratio in very large HDL	%	measured		None	1375	36.2 (10.3)	39	292	33.8 (9.16)	34.1	7.6e-05
12	plasma metabolites	Triglycerides in very large HDL	Triglycerides in very large HDL	mmol/l	measured		None	1400	0.0151 (0.00703)	0.0142	294	0.0174 (0.00926)	0.0162	5.22e-05
12	plasma metabolites	Triglycerides to total lipids ratio in very large HDL	Triglycerides to total lipids ratio in very large HDL	%	measured		None	1375	3.94 (2.42)	3.19	292	5.09 (3.46)	4.03	1.12e-07
12	plasma metabolites	Total cholesterol in very large VLDL	Total cholesterol in very large VLDL	mmol/l	measured		None	1383	0.0138 (0.0147)	0.00984	294	0.0238 (0.0232)	0.0186	7.71e-12
12	plasma metabolites	Total cholesterol to total lipids ratio in very large VLDL	Total cholesterol to total lipids ratio in very large VLDL	%	measured		None	1175	27.5 (9.96)	24.4	269	25.5 (5.28)	24.5	4.34e-06
12	plasma metabolites	Cholesterol esters in very large VLDL	Cholesterol esters in very large VLDL	mmol/l	measured		None	1383	0.0077 (0.00796)	0.00552	294	0.0135 (0.0125)	0.0105	1.6e-13
12	plasma metabolites	Cholesterol esters to total lipids ratio in very large VLDL	Cholesterol esters to total lipids ratio in very large VLDL	%	measured		None	1175	15.8 (6.39)	13.9	269	15 (3.81)	14.2	0.0131
12	plasma metabolites	Free cholesterol in very large VLDL	Free cholesterol in very large VLDL	mmol/l	measured		None	1383	0.00613 (0.00677)	0.00428	294	0.0103 (0.0107)	0.00789	6.09e-10
12	plasma metabolites	Free cholesterol to total lipids ratio in very large VLDL	Free cholesterol to total lipids ratio in very large VLDL	%	measured		None	1175	11.7 (4.49)	10.5	269	10.5 (2.05)	10.3	4.44e-12
12	plasma metabolites	Total lipids in very large VLDL	Total lipids in very large VLDL	mmol/l	measured		None	1383	0.0592 (0.0702)	0.0382	294	0.102 (0.109)	0.076	5.66e-10
12	plasma metabolites	Concentration of very large VLDL particles	Concentration of very large VLDL particles	mol/l	measured		None	1175	7.06e-10 (7.29e-10)	4.71e-10	294	1.03e-09 (1.11e-09)	7.55e-10	3.27e-06
12	plasma metabolites	Phospholipids in very large VLDL	Phospholipids in very large VLDL	mmol/l	measured		None	1383	0.00913 (0.0115)	0.00558	294	0.016 (0.0181)	0.0117	1.33e-09
12	plasma metabolites	Phospholipids to total lipids ratio in very large VLDL	Phospholipids to total lipids ratio in very large VLDL	%	measured		None	1175	14.2 (4.38)	14.8	269	15 (2.29)	15.6	2.53e-05
12	plasma metabolites	Triglycerides in very large VLDL	Triglycerides in very large VLDL	mmol/l	measured		None	1383	0.0362 (0.0444)	0.0222	294	0.0617 (0.0681)	0.0441	2.13e-09
12	plasma metabolites	Triglycerides to total lipids ratio in very large VLDL	Triglycerides to total lipids ratio in very large VLDL	%	measured		None	1175	58.3 (10.1)	60.8	269	59.5 (5.67)	60.3	0.00883
12	plasma metabolites	Total cholesterol in very small VLDL	Total cholesterol in very small VLDL	mmol/l	measured		None	1400	0.283 (0.0588)	0.276	294	0.386 (0.0825)	0.373	8.96e-62
12	plasma metabolites	Total cholesterol to total lipids ratio in very small VLDL	Total cholesterol to total lipids ratio in very small VLDL	%	measured		None	1400	53.8 (3.98)	54.2	294	50.9 (4.16)	51	1.25e-25
12	plasma metabolites	Cholesterol esters in very small VLDL	Cholesterol esters in very small VLDL	mmol/l	measured		None	1400	0.189 (0.0375)	0.187	294	0.26 (0.0576)	0.252	6.03e-60
12	plasma metabolites	Cholesterol esters to total lipids ratio in very small VLDL	Cholesterol esters to total lipids ratio in very small VLDL	%	measured		None	1400	36.2 (3.37)	36.3	294	34.3 ( 3.7)	34.5	3.14e-15
12	plasma metabolites	Free cholesterol in very small VLDL	Free cholesterol in very small VLDL	mmol/l	measured		None	1400	0.0933 (0.0228)	0.0907	294	0.126 (0.0275)	0.122	9.51e-58
12	plasma metabolites	Free cholesterol to total lipids ratio in very small VLDL	Free cholesterol to total lipids ratio in very small VLDL	%	measured		None	1400	17.7 (1.35)	17.7	294	16.6 (1.14)	16.8	3.5e-37
12	plasma metabolites	Total lipids in very small VLDL	Total lipids in very small VLDL	mmol/l	measured		None	1400	0.529 (0.122)	0.517	294	0.76 (0.165)	0.733	4.39e-72
12	plasma metabolites	Concentration of very small VLDL particles	Concentration of very small VLDL particles	mol/l	measured		None	1400	4.09e-08 (9.66e-09)	3.99e-08	294	5.96e-08 (1.31e-08)	5.71e-08	1.42e-73
12	plasma metabolites	Phospholipids in very small VLDL	Phospholipids in very small VLDL	mmol/l	measured		None	1400	0.146 (0.0403)	0.141	294	0.214 (0.0538)	0.203	6.31e-63
12	plasma metabolites	Phospholipids to total lipids ratio in very small VLDL	Phospholipids to total lipids ratio in very small VLDL	%	measured		None	1400	27.3 (2.13)	27.5	294	27.9 ( 2)	28.1	4.94e-07
12	plasma metabolites	Triglycerides in very small VLDL	Triglycerides in very small VLDL	mmol/l	measured		None	1400	0.101 (0.0363)	0.0945	294	0.161 (0.0495)	0.152	1.13e-59
12	plasma metabolites	Triglycerides to total lipids ratio in very small VLDL	Triglycerides to total lipids ratio in very small VLDL	%	measured		None	1400	18.9 (4.51)	18.2	294	21.2 (4.65)	20.6	7.74e-14
12	plasma metabolites	Total cholesterol in chylomicrons and extremely large VLDL	Total cholesterol in chylomicrons and extremely large VLDL	mmol/l	measured		None	1391	0.00482 (0.00492)	0.00348	294	0.00879 (0.00792)	0.00686	3.3e-15
12	plasma metabolites	Total cholesterol to total lipids ratio in chylomicrons and extremely large VLDL	Total cholesterol to total lipids ratio in chylomicrons and extremely large VLDL	%	measured		None	1313	21.2 (6.32)	20.2	273	22.9 (6.31)	21.2	9.18e-05
12	plasma metabolites	Cholesterol esters in chylomicrons and extremely large VLDL	Cholesterol esters in chylomicrons and extremely large VLDL	mmol/l	measured		None	1391	0.00284 (0.00279)	0.00212	294	0.00559 (0.00444)	0.00463	1.67e-21
12	plasma metabolites	Cholesterol esters to total lipids ratio in chylomicrons and extremely large VLDL	Cholesterol esters to total lipids ratio in chylomicrons and extremely large VLDL	%	measured		None	1313	13 (5.27)	12.3	273	15.8 (6.94)	13.9	2.16e-09
12	plasma metabolites	Free cholesterol in chylomicrons and extremely large VLDL	Free cholesterol in chylomicrons and extremely large VLDL	mmol/l	measured		None	1391	0.00198 (0.00219)	0.00134	294	0.00319 (0.00357)	0.00237	3.65e-08
12	plasma metabolites	Free cholesterol to total lipids ratio in chylomicrons and extremely large VLDL	Free cholesterol to total lipids ratio in chylomicrons and extremely large VLDL	%	measured		None	1313	8.15 (2.52)	8.15	273	7.08 (1.28)	7.43	1.75e-23
12	plasma metabolites	Total lipids in chylomicrons and extremely large VLDL	Total lipids in chylomicrons and extremely large VLDL	mmol/l	measured		None	1391	0.0245 (0.0267)	0.0169	294	0.042 (0.0429)	0.0316	6.76e-11
12	plasma metabolites	Concentration of chylomicrons and extremely large VLDL particles	Concentration of chylomicrons and extremely large VLDL particles	mol/l	measured		None	1313	1.2e-10 (1.25e-10)	8.31e-11	294	1.95e-10 (2e-10)	1.46e-10	2.36e-09
12	plasma metabolites	Phospholipids in chylomicrons and extremely large VLDL	Phospholipids in chylomicrons and extremely large VLDL	mmol/l	measured		None	1391	0.00294 (0.00317)	0.00205	294	0.00478 (0.00514)	0.00364	7.79e-09
12	plasma metabolites	Phospholipids to total lipids ratio in chylomicrons and extremely large VLDL	Phospholipids to total lipids ratio in chylomicrons and extremely large VLDL	0	measured		None	1313	12.6 (3.26)	12.1	273	11 (1.24)	11.2	3.02e-40
12	plasma metabolites	Triglycerides in chylomicrons and extremely large VLDL	Triglycerides in chylomicrons and extremely large VLDL	mmol/l	measured		None	1391	0.0167 (0.0187)	0.0112	294	0.0284 (0.03)	0.0213	3.76e-10
12	plasma metabolites	Triglycerides to total lipids ratio in chylomicrons and extremely large VLDL	Triglycerides to total lipids ratio in chylomicrons and extremely large VLDL	%	measured		None	1313	66.2 (7.36)	67.8	273	66.2 (5.69)	67.7	0.885
13	circulating proteins	ACE2	ACE2	NPX units (log2 scale)	measured		None	NA	NA (NA)	NA	289	3.98 (0.695)	3.86	NA
13	circulating proteins	ADA	ADA	NPX units (log2 scale)	measured		None	NA	NA (NA)	NA	291	5.5 (0.358)	5.49	NA
13	circulating proteins	ADAM.TS13	ADAM.TS13	NPX units (log2 scale)	measured		None	NA	NA (NA)	NA	289	5.42 (0.127)	5.42	NA
13	circulating proteins	ADM	ADM	NPX units (log2 scale)	measured		None	NA	NA (NA)	NA	289	8.92 (0.357)	8.94	NA
13	circulating proteins	AGRP	AGRP	NPX units (log2 scale)	measured		None	NA	NA (NA)	NA	289	5.69 (0.331)	5.68	NA
13	circulating proteins	ALCAM	ALCAM	NPX units (log2 scale)	measured		None	1281	5.03 (0.387)	5.06	NA	NA (NA)	NA	NA
13	circulating proteins	AMBP	AMBP	NPX units (log2 scale)	measured		None	NA	NA (NA)	NA	289	7.94 (0.162)	7.94	NA
13	circulating proteins	ANGPT1	ANGPT1	NPX units (log2 scale)	measured		None	NA	NA (NA)	NA	289	7.68 (0.989)	7.6	NA
13	circulating proteins	AP.N	AP.N	NPX units (log2 scale)	measured		None	1281	5.03 (0.394)	5.05	NA	NA (NA)	NA	NA
13	circulating proteins	AXIN1	AXIN1	NPX units (log2 scale)	measured		None	NA	NA (NA)	NA	273	2.86 (0.773)	2.71	NA
13	circulating proteins	AXL	AXL	NPX units (log2 scale)	measured		None	1281	5.02 (0.437)	5.05	NA	NA (NA)	NA	NA
13	circulating proteins	AZU1	AZU1	NPX units (log2 scale)	measured		None	1281	5 (0.516)	5	NA	NA (NA)	NA	NA
13	circulating proteins	BLM.hydrolase	BLM.hydrolase	NPX units (log2 scale)	measured		None	1281	5.01 (0.52)	5.03	NA	NA (NA)	NA	NA
13	circulating proteins	BMP.6	BMP.6	NPX units (log2 scale)	measured		None	NA	NA (NA)	NA	289	4.56 (1.01)	4.86	NA
13	circulating proteins	BOC	BOC	NPX units (log2 scale)	measured		None	NA	NA (NA)	NA	289	3.84 (0.226)	3.84	NA
13	circulating proteins	CA5A	CA5A	NPX units (log2 scale)	measured		None	NA	NA (NA)	NA	278	3.04 (0.882)	2.84	NA
13	circulating proteins	CASP.3	CASP.3	NPX units (log2 scale)	measured		None	1281	4.97 (0.744)	4.89	NA	NA (NA)	NA	NA
13	circulating proteins	CASP.8	CASP.8	NPX units (log2 scale)	measured		None	NA	NA (NA)	NA	285	2.88 (0.589)	2.8	NA
13	circulating proteins	CCL11	CCL11	NPX units (log2 scale)	measured		None	NA	NA (NA)	NA	291	7.12 (0.391)	7.09	NA
13	circulating proteins	CCL15	CCL15	NPX units (log2 scale)	measured		None	1281	5.03 (0.613)	4.95	NA	NA (NA)	NA	NA
13	circulating proteins	CCL16	CCL16	NPX units (log2 scale)	measured		None	1281	5.02 (0.633)	5.08	NA	NA (NA)	NA	NA
13	circulating proteins	CCL17	CCL17	NPX units (log2 scale)	measured		None	NA	NA (NA)	NA	289	8.65 (0.839)	8.62	NA
13	circulating proteins	CCL19	CCL19	NPX units (log2 scale)	measured		None	NA	NA (NA)	NA	291	9.42 (0.761)	9.3	NA
13	circulating proteins	CCL20	CCL20	NPX units (log2 scale)	measured		None	NA	NA (NA)	NA	291	6.81 (0.891)	6.69	NA
13	circulating proteins	CCL22	CCL22	NPX units (log2 scale)	measured		None	1281	5 (0.969)	4.77	NA	NA (NA)	NA	NA
13	circulating proteins	CCL23	CCL23	NPX units (log2 scale)	measured		None	NA	NA (NA)	NA	291	10.4 (0.407)	10.4	NA
13	circulating proteins	CCL24	CCL24	NPX units (log2 scale)	measured		None	1281	5.03 (0.923)	4.98	NA	NA (NA)	NA	NA
13	circulating proteins	CCL25	CCL25	NPX units (log2 scale)	measured		None	NA	NA (NA)	NA	291	6.41 (0.441)	6.42	NA
13	circulating proteins	CCL28	CCL28	NPX units (log2 scale)	measured		None	NA	NA (NA)	NA	291	2.43 (0.319)	2.42	NA
13	circulating proteins	CCL3	CCL3	NPX units (log2 scale)	measured		None	NA	NA (NA)	NA	289	5.94 (0.611)	5.87	NA
13	circulating proteins	CCL4	CCL4	NPX units (log2 scale)	measured		None	NA	NA (NA)	NA	291	6.15 (0.721)	6.04	NA
13	circulating proteins	CD163	CD163	NPX units (log2 scale)	measured		None	1281	5 (0.534)	5.02	NA	NA (NA)	NA	NA
13	circulating proteins	CD244	CD244	NPX units (log2 scale)	measured		None	NA	NA (NA)	NA	291	7.04 (0.36)	6.99	NA
13	circulating proteins	CD4	CD4	NPX units (log2 scale)	measured		None	NA	NA (NA)	NA	289	5.08 (0.336)	5.06	NA
13	circulating proteins	CD40	CD40	NPX units (log2 scale)	measured		None	NA	NA (NA)	NA	291	11.6 (0.35)	11.5	NA
13	circulating proteins	CD40.L	CD40.L	NPX units (log2 scale)	measured		None	NA	NA (NA)	NA	289	4.34 (1.06)	4.16	NA
13	circulating proteins	CD5	CD5	NPX units (log2 scale)	measured		None	NA	NA (NA)	NA	291	5.35 (0.338)	5.34	NA
13	circulating proteins	CD6	CD6	NPX units (log2 scale)	measured		None	NA	NA (NA)	NA	291	5.58 (0.48)	5.57	NA
13	circulating proteins	CD84	CD84	NPX units (log2 scale)	measured		None	NA	NA (NA)	NA	289	4.79 (0.346)	4.76	NA
13	circulating proteins	CD8A	CD8A	NPX units (log2 scale)	measured		None	NA	NA (NA)	NA	291	10.4 (0.63)	10.4	NA
13	circulating proteins	CD93	CD93	NPX units (log2 scale)	measured		None	1281	5.02 (0.386)	5.05	NA	NA (NA)	NA	NA
13	circulating proteins	CDCP1	CDCP1	NPX units (log2 scale)	measured		None	NA	NA (NA)	NA	291	3.85 (0.601)	3.77	NA
13	circulating proteins	CDH5	CDH5	NPX units (log2 scale)	measured		None	1281	5.06 (0.835)	5.09	NA	NA (NA)	NA	NA
13	circulating proteins	CEACAM8	CEACAM8	NPX units (log2 scale)	measured		None	NA	NA (NA)	NA	289	4.59 (0.487)	4.57	NA
13	circulating proteins	CHI3L1	CHI3L1	NPX units (log2 scale)	measured		None	1281	4.99 (0.716)	4.92	NA	NA (NA)	NA	NA
13	circulating proteins	CHIT1	CHIT1	NPX units (log2 scale)	measured		None	1281	4.95 (1.42)	5.08	NA	NA (NA)	NA	NA
13	circulating proteins	CNTN1	CNTN1	NPX units (log2 scale)	measured		None	1281	5.03 (0.415)	5.04	NA	NA (NA)	NA	NA
13	circulating proteins	COL1A1	COL1A1	NPX units (log2 scale)	measured		None	1281	5.03 (0.455)	5.02	NA	NA (NA)	NA	NA
13	circulating proteins	CPA1	CPA1	NPX units (log2 scale)	measured		None	1281	5.02 (0.702)	5.01	NA	NA (NA)	NA	NA
13	circulating proteins	CPB1	CPB1	NPX units (log2 scale)	measured		None	1281	5.01 (0.653)	4.97	NA	NA (NA)	NA	NA
13	circulating proteins	CSF.1	CSF.1	NPX units (log2 scale)	measured		None	NA	NA (NA)	NA	291	10.1 (0.192)	10.1	NA
13	circulating proteins	CST5	CST5	NPX units (log2 scale)	measured		None	NA	NA (NA)	NA	291	5.49 (0.423)	5.45	NA
13	circulating proteins	CSTB	CSTB	NPX units (log2 scale)	measured		None	1281	5.01 (0.568)	5.01	NA	NA (NA)	NA	NA
13	circulating proteins	CTRC	CTRC	NPX units (log2 scale)	measured		None	NA	NA (NA)	NA	289	10.5 (0.64)	10.5	NA
13	circulating proteins	CTSD	CTSD	NPX units (log2 scale)	measured		None	1281	5 (0.475)	4.99	NA	NA (NA)	NA	NA
13	circulating proteins	CTSL1	CTSL1	NPX units (log2 scale)	measured		None	NA	NA (NA)	NA	289	7.78 (0.285)	7.77	NA
13	circulating proteins	CTSZ	CTSZ	NPX units (log2 scale)	measured		None	1281	5.02 (0.461)	5.04	NA	NA (NA)	NA	NA
13	circulating proteins	CX3CL1	CX3CL1	NPX units (log2 scale)	measured		None	NA	NA (NA)	NA	291	5.89 (0.357)	5.88	NA
13	circulating proteins	CXCL1	CXCL1	NPX units (log2 scale)	measured		None	NA	NA (NA)	NA	289	8.69 (0.93)	8.75	NA
13	circulating proteins	CXCL10	CXCL10	NPX units (log2 scale)	measured		None	NA	NA (NA)	NA	291	9.96 (0.832)	9.83	NA
13	circulating proteins	CXCL11	CXCL11	NPX units (log2 scale)	measured		None	NA	NA (NA)	NA	291	8.2 (0.748)	8.06	NA
13	circulating proteins	CXCL16	CXCL16	NPX units (log2 scale)	measured		None	1281	5.03 (0.401)	5.06	NA	NA (NA)	NA	NA
13	circulating proteins	CXCL5	CXCL5	NPX units (log2 scale)	measured		None	NA	NA (NA)	NA	291	9.94 (1.19)	9.94	NA
13	circulating proteins	CXCL6	CXCL6	NPX units (log2 scale)	measured		None	NA	NA (NA)	NA	291	8.45 (0.716)	8.41	NA
13	circulating proteins	CXCL9	CXCL9	NPX units (log2 scale)	measured		None	NA	NA (NA)	NA	291	7.8 (0.719)	7.73	NA
13	circulating proteins	DCN	DCN	NPX units (log2 scale)	measured		None	NA	NA (NA)	NA	289	4.69 (0.208)	4.68	NA
13	circulating proteins	DECR1	DECR1	NPX units (log2 scale)	measured		None	NA	NA (NA)	NA	289	4.4 (1.42)	4.12	NA
13	circulating proteins	Dkk.1	Dkk.1	NPX units (log2 scale)	measured		None	NA	NA (NA)	NA	289	8.51 (0.583)	8.43	NA
13	circulating proteins	DLK.1	DLK.1	NPX units (log2 scale)	measured		None	1281	5 (0.696)	5.04	NA	NA (NA)	NA	NA
13	circulating proteins	DNER	DNER	NPX units (log2 scale)	measured		None	NA	NA (NA)	NA	291	9.12 (0.223)	9.12	NA
13	circulating proteins	EGFR	EGFR	NPX units (log2 scale)	measured		None	1281	5.04 (0.351)	5.05	NA	NA (NA)	NA	NA
13	circulating proteins	EN.RAGE	EN.RAGE	NPX units (log2 scale)	measured		None	NA	NA (NA)	NA	291	2.3 (0.671)	2.17	NA
13	circulating proteins	Ep.CAM	Ep.CAM	NPX units (log2 scale)	measured		None	1281	5.04 (1.03)	4.99	NA	NA (NA)	NA	NA
13	circulating proteins	EPHB4	EPHB4	NPX units (log2 scale)	measured		None	1281	5.02 (0.31)	5.02	NA	NA (NA)	NA	NA
13	circulating proteins	FABP2	FABP2	NPX units (log2 scale)	measured		None	NA	NA (NA)	NA	289	8.88 (0.628)	8.85	NA
13	circulating proteins	FABP4	FABP4	NPX units (log2 scale)	measured		None	1281	5.02 (0.761)	4.98	NA	NA (NA)	NA	NA
13	circulating proteins	FAS	FAS	NPX units (log2 scale)	measured		None	1281	5.02 (0.437)	5.04	NA	NA (NA)	NA	NA
13	circulating proteins	FGF.19	FGF.19	NPX units (log2 scale)	measured		None	NA	NA (NA)	NA	291	8.25 (0.881)	8.18	NA
13	circulating proteins	FGF.21	FGF.21	NPX units (log2 scale)	measured		None	NA	NA (NA)	NA	289	6.78 (1.01)	6.71	NA
13	circulating proteins	FGF.23	FGF.23	NPX units (log2 scale)	measured		None	NA	NA (NA)	NA	289	3.01 (0.483)	2.91	NA
13	circulating proteins	FGF.5	FGF.5	NPX units (log2 scale)	measured		None	NA	NA (NA)	NA	233	1.31 (0.175)	1.27	NA
13	circulating proteins	Flt3L	Flt3L	NPX units (log2 scale)	measured		None	NA	NA (NA)	NA	291	9.48 (0.374)	9.48	NA
13	circulating proteins	FS	FS	NPX units (log2 scale)	measured		None	NA	NA (NA)	NA	289	11.1 (0.412)	11	NA
13	circulating proteins	Gal.3	Gal.3	NPX units (log2 scale)	measured		None	1281	5.02 (0.444)	5.05	NA	NA (NA)	NA	NA
13	circulating proteins	Gal.4	Gal.4	NPX units (log2 scale)	measured		None	1281	5.01 (0.505)	5.01	NA	NA (NA)	NA	NA
13	circulating proteins	Gal.9	Gal.9	NPX units (log2 scale)	measured		None	NA	NA (NA)	NA	289	8.38 (0.293)	8.38	NA
13	circulating proteins	GDF.15	GDF.15	NPX units (log2 scale)	measured		None	1281	4.98 (0.535)	4.97	NA	NA (NA)	NA	NA
13	circulating proteins	GDF.2	GDF.2	NPX units (log2 scale)	measured		None	NA	NA (NA)	NA	289	9.1 (0.638)	9.06	NA
13	circulating proteins	GDNF	GDNF	NPX units (log2 scale)	measured		None	NA	NA (NA)	NA	289	2.48 (0.341)	2.46	NA
13	circulating proteins	GH	GH	NPX units (log2 scale)	measured		None	NA	NA (NA)	NA	289	7.83 (1.77)	7.8	NA
13	circulating proteins	GIF	GIF	NPX units (log2 scale)	measured		None	NA	NA (NA)	NA	289	7.44 (1.04)	7.42	NA
13	circulating proteins	GLO1	GLO1	NPX units (log2 scale)	measured		None	NA	NA (NA)	NA	289	5.58 (0.483)	5.57	NA
13	circulating proteins	GRN	GRN	NPX units (log2 scale)	measured		None	1281	5.02 ( 0.4)	5.06	NA	NA (NA)	NA	NA
13	circulating proteins	GT	GT	NPX units (log2 scale)	measured		None	NA	NA (NA)	NA	289	2.91 (0.607)	2.86	NA
13	circulating proteins	HAOX1	HAOX1	NPX units (log2 scale)	measured		None	NA	NA (NA)	NA	289	5.97 (1.35)	5.72	NA
13	circulating proteins	HB.EGF	HB.EGF	NPX units (log2 scale)	measured		None	NA	NA (NA)	NA	289	5.68 (0.687)	5.55	NA
13	circulating proteins	HGF	HGF	NPX units (log2 scale)	measured		None	NA	NA (NA)	NA	291	9.2 (0.433)	9.17	NA
13	circulating proteins	HO.1	HO.1	NPX units (log2 scale)	measured		None	NA	NA (NA)	NA	289	11.8 (0.362)	11.8	NA
13	circulating proteins	hOSCAR	hOSCAR	NPX units (log2 scale)	measured		None	NA	NA (NA)	NA	289	10.9 (0.206)	10.9	NA
13	circulating proteins	HSP.27	HSP.27	NPX units (log2 scale)	measured		None	NA	NA (NA)	NA	289	10.5 (0.247)	10.6	NA
13	circulating proteins	ICAM.2	ICAM.2	NPX units (log2 scale)	measured		None	1281	5.03 (0.48)	5.05	NA	NA (NA)	NA	NA
13	circulating proteins	IDUA	IDUA	NPX units (log2 scale)	measured		None	NA	NA (NA)	NA	289	5.64 (0.479)	5.64	NA
13	circulating proteins	IFN.gamma	IFN.gamma	NPX units (log2 scale)	measured		None	NA	NA (NA)	NA	291	6.73 (0.929)	6.58	NA
13	circulating proteins	IGFBP.1	IGFBP.1	NPX units (log2 scale)	measured		None	1281	5.07 (1.09)	5.09	NA	NA (NA)	NA	NA
13	circulating proteins	IGFBP.2	IGFBP.2	NPX units (log2 scale)	measured		None	1281	5.02 (0.77)	5.05	NA	NA (NA)	NA	NA
13	circulating proteins	IGFBP.7	IGFBP.7	NPX units (log2 scale)	measured		None	1281	5.02 (0.471)	5.03	NA	NA (NA)	NA	NA
13	circulating proteins	IgG.Fc.receptor.II.b	IgG.Fc.receptor.II.b	NPX units (log2 scale)	measured		None	NA	NA (NA)	NA	288	3.57 (0.886)	3.64	NA
13	circulating proteins	IL.10RA	IL.10RA	NPX units (log2 scale)	measured		None	NA	NA (NA)	NA	249	1.34 (0.708)	1.07	NA
13	circulating proteins	IL.10RB	IL.10RB	NPX units (log2 scale)	measured		None	NA	NA (NA)	NA	291	6.14 (0.25)	6.14	NA
13	circulating proteins	IL.12B	IL.12B	NPX units (log2 scale)	measured		None	NA	NA (NA)	NA	291	6.06 (0.623)	6.04	NA
13	circulating proteins	IL.15RA	IL.15RA	NPX units (log2 scale)	measured		None	NA	NA (NA)	NA	291	1.74 (0.332)	1.68	NA
13	circulating proteins	IL.17A	IL.17A	NPX units (log2 scale)	measured		None	NA	NA (NA)	NA	266	2.07 (0.671)	1.9	NA
13	circulating proteins	IL.17D	IL.17D	NPX units (log2 scale)	measured		None	NA	NA (NA)	NA	289	2.7 (0.568)	2.65	NA
13	circulating proteins	IL.17RA	IL.17RA	NPX units (log2 scale)	measured		None	1281	5.03 (0.555)	5.05	NA	NA (NA)	NA	NA
13	circulating proteins	IL.18BP	IL.18BP	NPX units (log2 scale)	measured		None	1281	5.01 (0.444)	5.02	NA	NA (NA)	NA	NA
13	circulating proteins	IL.18R1	IL.18R1	NPX units (log2 scale)	measured		None	NA	NA (NA)	NA	291	8.6 (0.426)	8.59	NA
13	circulating proteins	IL.1ra	IL.1ra	NPX units (log2 scale)	measured		None	NA	NA (NA)	NA	289	5.84 (0.711)	5.73	NA
13	circulating proteins	IL.1RT1	IL.1RT1	NPX units (log2 scale)	measured		None	1281	5.03 (0.385)	5.04	NA	NA (NA)	NA	NA
13	circulating proteins	IL.1RT2	IL.1RT2	NPX units (log2 scale)	measured		None	1281	5.03 (0.421)	5.05	NA	NA (NA)	NA	NA
13	circulating proteins	IL.27	IL.27	NPX units (log2 scale)	measured		None	NA	NA (NA)	NA	289	6.44 (0.378)	6.48	NA
13	circulating proteins	IL.4RA	IL.4RA	NPX units (log2 scale)	measured		None	NA	NA (NA)	NA	288	1.98 (0.387)	1.96	NA
13	circulating proteins	IL.6RA	IL.6RA	NPX units (log2 scale)	measured		None	1281	5.03 (0.46)	5.05	NA	NA (NA)	NA	NA
13	circulating proteins	IL10	IL10	g/l	measured		None	NA	NA (NA)	NA	291	4.05 (0.536)	4	NA
13	circulating proteins	IL16	IL16	NPX units (log2 scale)	measured		None	NA	NA (NA)	NA	289	7.02 (0.364)	7.03	NA
13	circulating proteins	IL18	IL18	NPX units (log2 scale)	measured		None	NA	NA (NA)	NA	289	8.75 (0.585)	8.73	NA
13	circulating proteins	IL1RL2	IL1RL2	NPX units (log2 scale)	measured		None	NA	NA (NA)	NA	289	4.53 (0.391)	4.52	NA
13	circulating proteins	IL2.RA	IL2.RA	NPX units (log2 scale)	measured		None	1281	5.02 (0.465)	5.03	NA	NA (NA)	NA	NA
13	circulating proteins	IL6	IL6	g/l	measured		None	NA	NA (NA)	NA	289	3.81 (0.875)	3.69	NA
13	circulating proteins	IL7	IL7	NPX units (log2 scale)	measured		None	NA	NA (NA)	NA	287	2.83 (0.769)	2.73	NA
13	circulating proteins	IL8	IL8	g/l	measured		None	NA	NA (NA)	NA	291	4.9 (0.574)	4.86	NA
13	circulating proteins	ITGB1BP2	ITGB1BP2	NPX units (log2 scale)	measured		None	NA	NA (NA)	NA	159	4.16 (0.684)	3.97	NA
13	circulating proteins	ITGB2	ITGB2	NPX units (log2 scale)	measured		None	1281	5.04 (0.484)	5.08	NA	NA (NA)	NA	NA
13	circulating proteins	JAM.A	JAM.A	NPX units (log2 scale)	measured		None	1281	5 (0.469)	4.99	NA	NA (NA)	NA	NA
13	circulating proteins	KIM1	KIM1	NPX units (log2 scale)	measured		None	NA	NA (NA)	NA	289	9.03 (0.686)	9.02	NA
13	circulating proteins	KLK6	KLK6	NPX units (log2 scale)	measured		None	1281	5.03 (0.431)	5.06	NA	NA (NA)	NA	NA
13	circulating proteins	LAP.TGF.beta.1	LAP.TGF.beta.1	NPX units (log2 scale)	measured		None	NA	NA (NA)	NA	291	7.45 (0.459)	7.39	NA
13	circulating proteins	LDL.receptor	LDL.receptor	NPX units (log2 scale)	measured		None	1281	5.02 (0.642)	4.99	NA	NA (NA)	NA	NA
13	circulating proteins	LEP	LEP	NPX units (log2 scale)	measured		None	NA	NA (NA)	NA	289	6.84 (0.889)	6.85	NA
13	circulating proteins	LIF.R	LIF.R	NPX units (log2 scale)	measured		None	NA	NA (NA)	NA	291	4.03 (0.246)	4.03	NA
13	circulating proteins	LOX.1	LOX.1	NPX units (log2 scale)	measured		None	NA	NA (NA)	NA	289	7.16 (0.494)	7.11	NA
13	circulating proteins	LPL	LPL	NPX units (log2 scale)	measured		None	NA	NA (NA)	NA	289	9.89 (0.455)	9.94	NA
13	circulating proteins	LTBR	LTBR	NPX units (log2 scale)	measured		None	1281	5.03 (0.39)	5.05	NA	NA (NA)	NA	NA
13	circulating proteins	MARCO	MARCO	NPX units (log2 scale)	measured		None	NA	NA (NA)	NA	289	6.86 (0.205)	6.86	NA
13	circulating proteins	MB	MB	NPX units (log2 scale)	measured		None	1281	5 (0.599)	4.97	NA	NA (NA)	NA	NA
13	circulating proteins	MCP.1	MCP.1	NPX units (log2 scale)	measured		None	1281	4.99 (0.451)	4.98	291	11.6 (0.414)	11.6	0
13	circulating proteins	MCP.2	MCP.2	NPX units (log2 scale)	measured		None	NA	NA (NA)	NA	291	8.61 (0.598)	8.61	NA
13	circulating proteins	MCP.3	MCP.3	NPX units (log2 scale)	measured		None	NA	NA (NA)	NA	278	2.44 (0.537)	2.36	NA
13	circulating proteins	MCP.4	MCP.4	NPX units (log2 scale)	measured		None	NA	NA (NA)	NA	291	13.5 (0.591)	13.5	NA
13	circulating proteins	MEPE	MEPE	NPX units (log2 scale)	measured		None	1281	5.03 (0.641)	4.91	NA	NA (NA)	NA	NA
13	circulating proteins	MERTK	MERTK	NPX units (log2 scale)	measured		None	NA	NA (NA)	NA	289	6.59 (0.33)	6.62	NA
13	circulating proteins	MMP.1	MMP.1	NPX units (log2 scale)	measured		None	NA	NA (NA)	NA	291	9.74 (1.05)	9.7	NA
13	circulating proteins	MMP.10	MMP.10	NPX units (log2 scale)	measured		None	NA	NA (NA)	NA	291	8.46 (0.589)	8.44	NA
13	circulating proteins	MMP.2	MMP.2	NPX units (log2 scale)	measured		None	1281	5.01 (0.491)	5	NA	NA (NA)	NA	NA
13	circulating proteins	MMP.3	MMP.3	NPX units (log2 scale)	measured		None	1281	4.99 (0.696)	4.96	NA	NA (NA)	NA	NA
13	circulating proteins	MMP.9	MMP.9	NPX units (log2 scale)	measured		None	1281	4.98 (0.711)	4.97	NA	NA (NA)	NA	NA
13	circulating proteins	MMP12	MMP12	NPX units (log2 scale)	measured		None	NA	NA (NA)	NA	289	7.67 (0.712)	7.64	NA
13	circulating proteins	MMP7	MMP7	NPX units (log2 scale)	measured		None	NA	NA (NA)	NA	289	9.2 (0.731)	9.25	NA
13	circulating proteins	MPO	MPO	NPX units (log2 scale)	measured		None	1281	5.03 (0.439)	5.05	NA	NA (NA)	NA	NA
13	circulating proteins	NEMO	NEMO	NPX units (log2 scale)	measured		None	NA	NA (NA)	NA	289	5.82 (0.964)	5.73	NA
13	circulating proteins	Notch.3	Notch.3	NPX units (log2 scale)	measured		None	1281	5.03 (0.489)	5.03	NA	NA (NA)	NA	NA
13	circulating proteins	NT.3	NT.3	NPX units (log2 scale)	measured		None	NA	NA (NA)	NA	291	2.82 (0.458)	2.77	NA
13	circulating proteins	NT.pro.BNP	NT.pro.BNP	NPX units (log2 scale)	measured		None	1281	5 (0.919)	4.94	NA	NA (NA)	NA	NA
13	circulating proteins	OPG	OPG	NPX units (log2 scale)	measured		None	1281	5.02 (0.445)	5.02	291	10.5 (0.331)	10.4	0
13	circulating proteins	OPN	OPN	NPX units (log2 scale)	measured		None	1281	5.02 (0.56)	5.01	NA	NA (NA)	NA	NA
13	circulating proteins	OSM	OSM	NPX units (log2 scale)	measured		None	NA	NA (NA)	NA	291	4.55 (0.829)	4.45	NA
13	circulating proteins	PAI	PAI	NPX units (log2 scale)	measured		None	1281	5.01 (1.01)	5.06	NA	NA (NA)	NA	NA
13	circulating proteins	PAPPA	PAPPA	NPX units (log2 scale)	measured		None	NA	NA (NA)	NA	289	3.51 (0.549)	3.5	NA
13	circulating proteins	PAR.1	PAR.1	NPX units (log2 scale)	measured		None	NA	NA (NA)	NA	289	8.94 (0.317)	8.94	NA
13	circulating proteins	PARP.1	PARP.1	NPX units (log2 scale)	measured		None	NA	NA (NA)	NA	289	4.42 (0.512)	4.33	NA
13	circulating proteins	PCSK9	PCSK9	NPX units (log2 scale)	measured		None	1281	5.04 (0.491)	5.06	NA	NA (NA)	NA	NA
13	circulating proteins	PD.L1	PD.L1	NPX units (log2 scale)	measured		None	NA	NA (NA)	NA	291	6.67 (0.331)	6.64	NA
13	circulating proteins	PD.L2	PD.L2	NPX units (log2 scale)	measured		None	NA	NA (NA)	NA	289	3.71 (0.339)	3.71	NA
13	circulating proteins	PDGF.subunit.A	PDGF.subunit.A	NPX units (log2 scale)	measured		None	1281	4.98 (0.912)	4.93	NA	NA (NA)	NA	NA
13	circulating proteins	PDGF.subunit.B	PDGF.subunit.B	NPX units (log2 scale)	measured		None	NA	NA (NA)	NA	289	8.94 (0.884)	8.93	NA
13	circulating proteins	PECAM.1	PECAM.1	NPX units (log2 scale)	measured		None	1281	5.01 (0.416)	5.03	NA	NA (NA)	NA	NA
13	circulating proteins	PGF	PGF	NPX units (log2 scale)	measured		None	NA	NA (NA)	NA	289	7.83 (0.241)	7.81	NA
13	circulating proteins	PGLYRP1	PGLYRP1	NPX units (log2 scale)	measured		None	1281	5.03 (0.507)	5.04	NA	NA (NA)	NA	NA
13	circulating proteins	PI3	PI3	NPX units (log2 scale)	measured		None	1281	5.03 (0.628)	5.01	NA	NA (NA)	NA	NA
13	circulating proteins	PIgR	PIgR	NPX units (log2 scale)	measured		None	NA	NA (NA)	NA	289	5.98 (0.123)	5.98	NA
13	circulating proteins	PLC	PLC	NPX units (log2 scale)	measured		None	1281	5.02 (0.386)	5.03	NA	NA (NA)	NA	NA
13	circulating proteins	PON3	PON3	NPX units (log2 scale)	measured		None	1281	5.04 (0.679)	5.1	NA	NA (NA)	NA	NA
13	circulating proteins	PRELP	PRELP	NPX units (log2 scale)	measured		None	NA	NA (NA)	NA	289	8.44 (0.153)	8.44	NA
13	circulating proteins	PRSS27	PRSS27	NPX units (log2 scale)	measured		None	NA	NA (NA)	NA	289	8.92 (0.422)	8.93	NA
13	circulating proteins	PRSS8	PRSS8	NPX units (log2 scale)	measured		None	NA	NA (NA)	NA	289	9.25 (0.321)	9.28	NA
13	circulating proteins	PRTN3	PRTN3	NPX units (log2 scale)	measured		None	1281	5.03 (0.544)	5.04	NA	NA (NA)	NA	NA
13	circulating proteins	PSGL.1	PSGL.1	NPX units (log2 scale)	measured		None	NA	NA (NA)	NA	289	4.8 (0.277)	4.77	NA
13	circulating proteins	PSP.D	PSP.D	NPX units (log2 scale)	measured		None	1281	5 (0.671)	4.95	NA	NA (NA)	NA	NA
13	circulating proteins	PTX3	PTX3	NPX units (log2 scale)	measured		None	NA	NA (NA)	NA	288	3.54 (0.355)	3.57	NA
13	circulating proteins	RAGE	RAGE	NPX units (log2 scale)	measured		None	NA	NA (NA)	NA	289	13.3 (0.367)	13.3	NA
13	circulating proteins	RARRES2	RARRES2	NPX units (log2 scale)	measured		None	1281	5.03 (0.397)	5.07	NA	NA (NA)	NA	NA
13	circulating proteins	REN	REN	NPX units (log2 scale)	measured		None	NA	NA (NA)	NA	289	7.19 (0.894)	7.06	NA
13	circulating proteins	RETN	RETN	NPX units (log2 scale)	measured		None	1281	5.03 (0.512)	5.05	NA	NA (NA)	NA	NA
13	circulating proteins	SCF	SCF	NPX units (log2 scale)	measured		None	NA	NA (NA)	NA	289	9.23 (0.353)	9.29	NA
13	circulating proteins	SCGB3A2	SCGB3A2	NPX units (log2 scale)	measured		None	1281	5.07 (0.89)	5	NA	NA (NA)	NA	NA
13	circulating proteins	SELE	SELE	NPX units (log2 scale)	measured		None	1281	5.01 (0.564)	5.05	NA	NA (NA)	NA	NA
13	circulating proteins	SELP	SELP	NPX units (log2 scale)	measured		None	1281	4.99 (0.567)	5.01	NA	NA (NA)	NA	NA
13	circulating proteins	SERPINA12	SERPINA12	NPX units (log2 scale)	measured		None	NA	NA (NA)	NA	289	3.72 (0.995)	3.61	NA
13	circulating proteins	SHPS.1	SHPS.1	NPX units (log2 scale)	measured		None	1281	5.03 (0.489)	5.05	NA	NA (NA)	NA	NA
13	circulating proteins	SIRT2	SIRT2	NPX units (log2 scale)	measured		None	NA	NA (NA)	NA	290	4.42 (1.06)	4.36	NA
13	circulating proteins	SLAMF1	SLAMF1	NPX units (log2 scale)	measured		None	NA	NA (NA)	NA	165	2.1 (0.28)	2.03	NA
13	circulating proteins	SLAMF7	SLAMF7	NPX units (log2 scale)	measured		None	NA	NA (NA)	NA	289	3.65 (0.639)	3.57	NA
13	circulating proteins	SOD2	SOD2	NPX units (log2 scale)	measured		None	NA	NA (NA)	NA	289	10.2 (0.0931)	10.2	NA
13	circulating proteins	SORT1	SORT1	NPX units (log2 scale)	measured		None	NA	NA (NA)	NA	289	8.49 (0.276)	8.47	NA
13	circulating proteins	SPON1	SPON1	NPX units (log2 scale)	measured		None	1281	5.02 (0.305)	5.02	NA	NA (NA)	NA	NA
13	circulating proteins	SPON2	SPON2	NPX units (log2 scale)	measured		None	NA	NA (NA)	NA	289	8.5 (0.167)	8.5	NA
13	circulating proteins	SRC	SRC	NPX units (log2 scale)	measured		None	NA	NA (NA)	NA	289	6.77 (0.568)	6.89	NA
13	circulating proteins	ST1A1	ST1A1	NPX units (log2 scale)	measured		None	NA	NA (NA)	NA	214	3.24 (0.638)	3.13	NA
13	circulating proteins	ST2	ST2	NPX units (log2 scale)	measured		None	1281	5.01 (0.587)	5	NA	NA (NA)	NA	NA
13	circulating proteins	STAMBP	STAMBP	NPX units (log2 scale)	measured		None	NA	NA (NA)	NA	291	5.27 (0.723)	5.17	NA
13	circulating proteins	STK4	STK4	NPX units (log2 scale)	measured		None	NA	NA (NA)	NA	262	3.46 (0.786)	3.42	NA
13	circulating proteins	t.PA	t.PA	NPX units (log2 scale)	measured		None	1281	5.01 (0.764)	4.99	NA	NA (NA)	NA	NA
13	circulating proteins	TF	TF	NPX units (log2 scale)	measured		None	NA	NA (NA)	NA	289	6.15 (0.27)	6.13	NA
13	circulating proteins	TFF3	TFF3	NPX units (log2 scale)	measured		None	1281	5.06 (1.25)	4.7	NA	NA (NA)	NA	NA
13	circulating proteins	TFPI	TFPI	NPX units (log2 scale)	measured		None	1281	5.02 (0.47)	5.05	NA	NA (NA)	NA	NA
13	circulating proteins	TGF.alpha	TGF.alpha	NPX units (log2 scale)	measured		None	NA	NA (NA)	NA	291	3.54 (0.337)	3.5	NA
13	circulating proteins	TGM2	TGM2	NPX units (log2 scale)	measured		None	NA	NA (NA)	NA	289	8.53 (0.653)	8.5	NA
13	circulating proteins	THBS2	THBS2	NPX units (log2 scale)	measured		None	NA	NA (NA)	NA	289	5.66 (0.187)	5.65	NA
13	circulating proteins	THPO	THPO	NPX units (log2 scale)	measured		None	NA	NA (NA)	NA	289	3.65 (0.394)	3.59	NA
13	circulating proteins	TIE2	TIE2	NPX units (log2 scale)	measured		None	NA	NA (NA)	NA	289	7.52 (0.22)	7.52	NA
13	circulating proteins	TIMP4	TIMP4	NPX units (log2 scale)	measured		None	1281	5 (0.51)	4.98	NA	NA (NA)	NA	NA
13	circulating proteins	TLT.2	TLT.2	NPX units (log2 scale)	measured		None	1281	5.03 (0.488)	5.05	NA	NA (NA)	NA	NA
13	circulating proteins	TM	TM	NPX units (log2 scale)	measured		None	NA	NA (NA)	NA	289	9.87 (0.272)	9.88	NA
13	circulating proteins	TNF	TNF	NPX units (log2 scale)	measured		None	NA	NA (NA)	NA	291	3.4 (0.739)	3.26	NA
13	circulating proteins	TNF.R1	TNF.R1	NPX units (log2 scale)	measured		None	1281	5.02 (0.402)	5.03	NA	NA (NA)	NA	NA
13	circulating proteins	TNF.R2	TNF.R2	NPX units (log2 scale)	measured		None	1281	5.02 (0.454)	5.03	NA	NA (NA)	NA	NA
13	circulating proteins	TNFB	TNFB	NPX units (log2 scale)	measured		None	NA	NA (NA)	NA	291	4.72 (0.399)	4.74	NA
13	circulating proteins	TNFRSF10A	TNFRSF10A	NPX units (log2 scale)	measured		None	NA	NA (NA)	NA	289	3.23 (0.313)	3.21	NA
13	circulating proteins	TNFRSF10C	TNFRSF10C	NPX units (log2 scale)	measured		None	1281	5.03 (0.588)	5.09	NA	NA (NA)	NA	NA
13	circulating proteins	TNFRSF11A	TNFRSF11A	NPX units (log2 scale)	measured		None	NA	NA (NA)	NA	289	5.95 (0.416)	5.92	NA
13	circulating proteins	TNFRSF13B	TNFRSF13B	NPX units (log2 scale)	measured		None	NA	NA (NA)	NA	289	10.1 (0.405)	9.99	NA
13	circulating proteins	TNFRSF14	TNFRSF14	NPX units (log2 scale)	measured		None	1281	5.01 (0.393)	5.03	NA	NA (NA)	NA	NA
13	circulating proteins	TNFRSF9	TNFRSF9	NPX units (log2 scale)	measured		None	NA	NA (NA)	NA	291	7.27 (0.433)	7.25	NA
13	circulating proteins	TNFSF13B	TNFSF13B	NPX units (log2 scale)	measured		None	1281	5.03 (0.422)	5.03	NA	NA (NA)	NA	NA
13	circulating proteins	TNFSF14	TNFSF14	NPX units (log2 scale)	measured		None	NA	NA (NA)	NA	291	4.41 (0.564)	4.34	NA
13	circulating proteins	TR	TR	NPX units (log2 scale)	measured		None	1281	5.03 (0.541)	5.03	NA	NA (NA)	NA	NA
13	circulating proteins	TR.AP	TR.AP	NPX units (log2 scale)	measured		None	1281	5.02 (0.465)	5.04	NA	NA (NA)	NA	NA
13	circulating proteins	TRAIL	TRAIL	NPX units (log2 scale)	measured		None	NA	NA (NA)	NA	291	7.99 (0.253)	8	NA
13	circulating proteins	TRAIL.R2	TRAIL.R2	NPX units (log2 scale)	measured		None	NA	NA (NA)	NA	289	6.56 (0.528)	6.55	NA
13	circulating proteins	TRANCE	TRANCE	NPX units (log2 scale)	measured		None	NA	NA (NA)	NA	291	4.74 (0.531)	4.74	NA
13	circulating proteins	TWEAK	TWEAK	NPX units (log2 scale)	measured		None	NA	NA (NA)	NA	291	9.6 (0.308)	9.59	NA
13	circulating proteins	U.PAR	U.PAR	NPX units (log2 scale)	measured		None	1281	5.01 (0.44)	5	NA	NA (NA)	NA	NA
13	circulating proteins	uPA	uPA	NPX units (log2 scale)	measured		None	1281	5.03 (0.474)	5.06	291	10.2 (0.301)	10.2	0
13	circulating proteins	VEGFA	VEGFA	NPX units (log2 scale)	measured		None	NA	NA (NA)	NA	291	10.6 (0.368)	10.6	NA
13	circulating proteins	VEGFD	VEGFD	NPX units (log2 scale)	measured		None	NA	NA (NA)	NA	289	8.03 (0.339)	8.04	NA
13	circulating proteins	VSIG2	VSIG2	NPX units (log2 scale)	measured		None	NA	NA (NA)	NA	289	4.36 (0.568)	4.27	NA
13	circulating proteins	vWF	vWF	NPX units (log2 scale)	measured		None	1281	4.94 (1.02)	4.87	NA	NA (NA)	NA	NA
13	circulating proteins	X4E.BP1	X4E.BP1	NPX units (log2 scale)	measured		None	NA	NA (NA)	NA	291	8.62 (0.902)	8.58	NA
13	circulating proteins	XCL1	XCL1	NPX units (log2 scale)	measured		None	NA	NA (NA)	NA	289	5.43 (0.429)	5.41	NA

## Sheet: S2_covariates
BCAA	covariate	beta	pval	BH-FDR
Leu	bmi	0.000394624	9.11234e-58	1.5491e-56
Ile	gender	-0.0123299	5.09605e-42	8.66329e-41
Ile	egfr	0.0012337	4.22722e-38	3.59314e-37
Leu	egfr	0.000946382	3.4595e-37	2.94057e-36
Val	egfr	0.00272955	6.93979e-35	1.17976e-33
Val	bmi	0.000859341	2.44237e-33	2.07601e-32
Ile	bmi	0.000245959	2.75514e-16	1.56125e-15
Leu	gender	-0.00520417	2.3576e-14	1.33597e-13
Val	gender	-0.00910742	6.50124e-06	3.68403e-05
Val	age	0.000159833	0.0270324	0.114888
Ile	smk_current	0.0020022	0.0451294	0.1918
Leu	vegetables	9.94575e-06	0.0636436	0.216388
Leu	smk_current	0.00151104	0.0518949	0.216388
Val	vegetables	2.13692e-05	0.182605	0.620857
Val	fruits	7.29195e-06	0.243861	0.65847
Val	protein.plant	-0.0127925	0.307739	0.65847
Val	protein.animal	-0.0127316	0.309868	0.65847
Ile	age	-3.96075e-05	0.201989	0.686762
Leu	coffee	1.28713e-06	0.265394	0.751949
Ile	alcohol_products	6.3727e-06	0.312721	0.806534
Ile	coffee	8.45307e-07	0.569318	0.806534
Ile	meat	8.34381e-06	0.508758	0.806534
Ile	vegetables	5.64548e-06	0.412524	0.806534
Ile	protein.total	0.00454736	0.556377	0.806534
Ile	protein.plant	-0.00406278	0.450984	0.806534
Ile	protein.animal	-0.00405204	0.452013	0.806534
Val	coffee	2.68435e-06	0.437373	0.826149
Leu	age	1.40669e-05	0.560032	0.865893
Leu	alcohol_products	-2.49145e-06	0.611784	0.865893
Leu	fruits	1.49992e-06	0.473242	0.865893
Leu	alcohol.g	-0.00250005	0.764024	0.865893
Leu	kcal	0.000363135	0.760088	0.865893
Leu	protein.plant	-0.00265254	0.526903	0.865893
Leu	protein.animal	-0.00264201	0.528393	0.865893
Leu	fat.total	-0.00326311	0.760489	0.865893
Leu	carbohydrates.total	-0.00144808	0.760987	0.865893
Leu	meat	1.52209e-06	0.87683	0.87683
Leu	protein.total	0.00123303	0.83751	0.87683
Val	alcohol_products	-2.52337e-06	0.863551	0.882786
Val	meat	-1.29849e-05	0.658487	0.882786
Val	alcohol.g	-0.00369574	0.882058	0.882786
Val	kcal	0.000527238	0.882168	0.882786
Val	protein.total	0.0108053	0.548007	0.882786
Val	fat.total	-0.00478334	0.881245	0.882786
Val	carbohydrates.total	-0.00209948	0.882786	0.882786
Val	smk_current	0.000519206	0.823121	0.882786
Ile	fruits	6.57328e-08	0.980493	0.980493
Ile	alcohol.g	0.000789456	0.941221	0.980493
Ile	kcal	-0.000125292	0.934685	0.980493
Ile	fat.total	0.00115808	0.932936	0.980493
Ile	carbohydrates.total	0.000502864	0.934516	0.980493

## Sheet: S3_adj_age_sex_bmi
category number	category	BCAA	CMD parameter abbreviation	CMD parameter full name	LLD							300OB							significant in either cohort	tested in both cohorts
					N	beta	SE	p-value	lower_CI	upper_CI	BH_FDR	N	beta	SE	p-value	lower_CI	upper_CI	BH_FDR
9	blood pressure	Ile	antrop_SBP	systolic blood pressure	1285	0.0874318	0.0302398	0.00390158	0.0281067	0.146757	0.00847997	294	-0.0474828	0.0642068	0.460188	-0.173857	0.0788912	0.590702	TRUE	TRUE
9	blood pressure	Ile	antrop_DBP	diastolic blood pressure	1285	0.0625302	0.0319579	0.0506062	-0.000165305	0.125226	0.0843437	294	-0.102167	0.064507	0.114333	-0.229132	0.0247977	0.20204	FALSE	TRUE
7	cell counts & cytokines	Ile	BlCells_Neutro	neutrophil	1260	0.0863216	0.0349885	0.0137524	0.0176791	0.154964	0.0264359	288	0.172791	0.0650253	0.00832642	0.0447943	0.300787	0.0217819	TRUE	TRUE
7	cell counts & cytokines	Ile	BlCells_Lympho	lymphocytes	1260	0.280338	0.0340541	4.5655e-16	0.213529	0.347147	3.44841e-15	288	0.234345	0.0664623	0.000492257	0.103519	0.36517	0.00175442	TRUE	TRUE
7	cell counts & cytokines	Ile	BlCells_Leuco	leucocytes	1283	0.165102	0.03437	1.74195e-06	0.0976744	0.23253	7.00065e-06	291	0.258652	0.0640278	6.88846e-05	0.132625	0.384679	0.000288786	TRUE	TRUE
7	cell counts & cytokines	Ile	BlCells_Mono	monocytes	1260	0.0701944	0.0353804	0.0474744	0.000783156	0.139606	0.0796224	288	0.159342	0.0638643	0.0131676	0.0336305	0.285053	0.0325838	TRUE	TRUE
7	cell counts & cytokines	Ile	BlCells_Baso	basophil granulocytes	1260	0.0431044	0.0359095	0.230225	-0.0273448	0.113554	0.313943	288	0.0493034	0.0672332	0.463973	-0.0830392	0.181646	0.594977	FALSE	TRUE
7	cell counts & cytokines	Ile	BlCells_Eos	eosinophil granulocytes	1260	0.0579113	0.0359802	0.107751	-0.0126766	0.128499	0.164641	288	0.114413	0.0678819	0.0930033	-0.0192064	0.248033	0.169191	FALSE	TRUE
7	cell counts & cytokines	Ile	BlCells_Trombo	thrombocytes	1283	0.0471838	0.0338483	0.163567	-0.0192206	0.113588	0.235403	292	-0.0792679	0.0651648	0.224827	-0.207531	0.0489954	0.349256	FALSE	TRUE
4	glycemic	Ile	Biochem_Glucose	glucose	1283	0.197178	0.0309618	2.65778e-10	0.136437	0.257919	1.40125e-09	293	0.479503	0.0594414	1.9815e-14	0.362507	0.5965	2.51632e-13	TRUE	TRUE
4	glycemic	Leu	Biochem_Glucose	glucose	1283	0.120779	0.0316101	0.000139351	0.0587658	0.182792	0.000409179	293	0.473782	0.0621321	3.58704e-13	0.35149	0.596075	4.22689e-12	TRUE	TRUE
5	lipids	Ile	Biochem_HDL	high density lipid cholesterol	1284	-0.293947	0.0291606	4.772e-23	-0.351155	-0.236739	4.79451e-22	293	-0.407963	0.0567979	5.89858e-12	-0.519756	-0.29617	6.48348e-11	TRUE	TRUE
5	lipids	Ile	Biochem_LDL	low density lipid cholesterol	1284	0.180405	0.03192	1.95586e-08	0.117783	0.243026	9.17617e-08	288	0.0922021	0.0664193	0.166177	-0.0385384	0.222943	0.274444	TRUE	TRUE
5	lipids	Ile	Biochem_TG	triglycerides	1284	0.643844	0.0270014	2.84924e-104	0.590873	0.696816	1.01148e-102	293	0.816003	0.0460372	5.39613e-48	0.725389	0.906616	3.06875e-46	TRUE	TRUE
4	glycemic	Val	Biochem_Glucose	glucose	1283	0.0704874	0.0282766	0.0128004	0.0150138	0.125961	0.0250136	293	0.326328	0.0586411	6.01902e-08	0.210907	0.44175	4.39826e-07	TRUE	TRUE
9	blood pressure	Ile	bloodpressure_ever_high	have you ever had high blood pressure	988	0.187556	0.10164	0.0649939	-0.102247	0.159404	0.105516	NA	NA	NA	NA	NA	NA	NA	FALSE	FALSE
5	lipids	Ile	Dyslipidemia	Do you have dyslipidemia?	1015	0.63873	0.0975045	5.72401e-11	-0.102247	0.159404	3.22544e-10	294	0.520625	0.362853	0.151342	-0.102247	0.159404	0.254768	TRUE	TRUE
8	cell counts & cytokines	Ile	IL-1B	IL-1B	445	-0.0621868	0.0603401	0.303293	-0.180777	0.0564039	0.391998	294	0.139004	0.0664063	0.0372022	0.00830124	0.269708	0.0792516	FALSE	TRUE
8	cell counts & cytokines	Ile	IL-6	IL-6	216	-0.0632979	0.0872004	0.46871	-0.235194	0.108598	0.560872	294	0.0416855	0.0619802	0.501766	-0.0803061	0.163677	0.625057	FALSE	TRUE
8	cell counts & cytokines	Ile	IL-8	IL-8	1086	0.00270626	0.0388984	0.944547	-0.0736188	0.0790313	0.961704	NA	NA	NA	NA	NA	NA	NA	FALSE	FALSE
8	cell counts & cytokines	Ile	IL-10	IL-10	1107	0.0173566	0.0384298	0.651614	-0.0580473	0.0927605	0.722884	NA	NA	NA	NA	NA	NA	NA	FALSE	FALSE
8	cell counts & cytokines	Ile	IL-12P70	IL-12P70	758	0.0380428	0.0458346	0.4068	-0.051936	0.128022	0.500858	NA	NA	NA	NA	NA	NA	NA	FALSE	FALSE
8	cell counts & cytokines	Ile	TNF-Alpha	TNF-Alpha	277	-0.0184986	0.0783172	0.813455	-0.172684	0.135686	0.860952	NA	NA	NA	NA	NA	NA	NA	FALSE	FALSE
5	lipids	Ile	Biochem_Cholesterol	total cholesterol	1015	0.241006	0.0356781	2.40796e-11	0.170994	0.311017	1.39374e-10	293	0.2413	0.0620156	0.000124179	0.119237	0.363363	0.000493698	TRUE	TRUE
4	glycemic	Ile	diabetes	do you have type 2 diabetes?	NA	NA	NA	NA	NA	NA	NA	294	1.14608	0.223096	2.78932e-07	0.0209114	0.157708	1.80616e-06	TRUE	FALSE
8	cell counts & cytokines	Ile	IL-18BP	IL-18BP	1015	0.0902122	0.0382263	0.0184668	0.0152001	0.165224	0.0345644	294	0.27354	0.0622489	1.56408e-05	0.151019	0.39606	7.33266e-05	TRUE	TRUE
8	cell counts & cytokines	Ile	Resistin	Resistin	1015	0.0195956	0.0394596	0.619579	-0.0578366	0.0970278	0.690944	294	0.0577751	0.0621196	0.353118	-0.0644909	0.180041	0.483642	FALSE	TRUE
8	cell counts & cytokines	Ile	Leptin	Leptin	1015	0.0985956	0.021995	8.21556e-06	0.0554346	0.141757	3.02753e-05	294	0.171058	0.0381148	1.04082e-05	0.0960385	0.246077	5.04219e-05	TRUE	TRUE
8	cell counts & cytokines	Ile	Adiponectin	Adiponectin	1015	-0.250426	0.033946	3.36716e-13	-0.317039	-0.183814	2.32859e-12	294	-0.366375	0.0526204	2.26402e-11	-0.469944	-0.262805	2.36907e-10	TRUE	TRUE
8	cell counts & cytokines	Ile	IL-18	IL-18	833	0.0552062	0.0430389	0.199954	-0.029272	0.139684	0.280939	294	0.158847	0.0619633	0.0108683	0.0368883	0.280805	0.0274435	TRUE	TRUE
11	TMAO	Ile	TMAO	Trimethylamine N-oxide	1391	-0.0148207	0.0322945	0.64636	-0.0781722	0.0485307	0.718093	294	0.305424	0.063633	2.5551e-06	0.18018	0.430669	1.37534e-05	TRUE	TRUE
11	TMAO	Ile	Choline	Choline	1391	0.126149	0.0310536	5.13125e-05	0.0652322	0.187066	0.000166103	294	0.271848	0.0652694	4.11863e-05	0.143383	0.400314	0.000179572	TRUE	TRUE
11	TMAO	Ile	Betaine	Betaine	1391	0.0356763	0.0301687	0.237187	-0.023505	0.0948576	0.320971	294	-0.130723	0.0630566	0.0390519	-0.254833	-0.00661255	0.0825008	FALSE	TRUE
11	TMAO	Ile	Y.Butyrobetaine	Y.Butyrobetaine	1391	0.097088	0.0291192	0.000878187	0.0399654	0.15421	0.00220582	NA	NA	NA	NA	NA	NA	NA	TRUE	FALSE
11	TMAO	Ile	L.Carnitine	L.Carnitine	1391	0.141742	0.0304273	3.49341e-06	0.082053	0.20143	1.348e-05	294	0.33332	0.063965	3.58706e-07	0.207422	0.459218	2.24491e-06	TRUE	TRUE
12	plasma metabolites	Ile	Acetoacetate	Acetoacetate	1400	0.0802209	0.0328148	0.0146221	0.0158492	0.144593	0.0277091	294	-0.118069	0.0656723	0.0732477	-0.247328	0.0111894	0.138251	TRUE	TRUE
12	plasma metabolites	Ile	Acetate	Acetate	1400	0.159812	0.0328118	1.23973e-06	0.0954462	0.224178	5.07814e-06	294	0.060246	0.054403	0.269044	-0.0468319	0.167324	0.395405	TRUE	TRUE
12	plasma metabolites	Ile	Alanine	Alanine	1400	0.495763	0.0292949	1.40791e-58	0.438296	0.55323	2.41842e-57	294	0.618144	0.0532864	8.71647e-26	0.513264	0.723024	1.83889e-24	TRUE	TRUE
12	plasma metabolites	Ile	Albumin	Albumin	1400	0.240746	0.0313758	3.13812e-14	0.179198	0.302295	2.25817e-13	294	0.271747	0.054497	1.06416e-06	0.164484	0.37901	6.26994e-06	TRUE	TRUE
12	plasma metabolites	Ile	Apolipoprotein A-I	Apolipoprotein A-I	1400	-0.030697	0.0286534	0.28421	-0.0869055	0.0255114	0.372764	294	-0.016925	0.0603117	0.779199	-0.135633	0.101783	0.855169	FALSE	TRUE
12	plasma metabolites	Ile	Apolipoprotein B	Apolipoprotein B	1400	0.340239	0.0285565	3.07311e-31	0.284221	0.396257	3.76192e-30	294	0.560031	0.0550194	5.4764e-21	0.451739	0.668322	9.94879e-20	TRUE	TRUE
12	plasma metabolites	Ile	Ratio of apolipoprotein B to apolipoprotein A-I	Ratio of apolipoprotein B to apolipoprotein A-I	1400	0.346342	0.0273281	6.43103e-35	0.292733	0.39995	8.56131e-34	294	0.608683	0.0551289	7.20738e-24	0.500177	0.71719	1.42837e-22	TRUE	TRUE
12	plasma metabolites	Ile	3-hydroxybutyrate	3-hydroxybutyrate	1395	-0.0389804	0.0333422	0.242563	-0.104387	0.026426	0.327	294	-0.113512	0.0663923	0.0883948	-0.244188	0.0171634	0.161707	FALSE	TRUE
12	plasma metabolites	Ile	Citrate	Citrate	1400	0.0885679	0.032634	0.00672996	0.0245509	0.152585	0.0138903	294	-0.0141901	0.0663425	0.830783	-0.144768	0.116388	0.892171	TRUE	TRUE
12	plasma metabolites	Ile	Conjugated linoleic acid	Conjugated linoleic acid	1346	0.304515	0.0323447	1.99306e-20	0.241063	0.367966	1.79882e-19	NA	NA	NA	NA	NA	NA	NA	TRUE	FALSE
12	plasma metabolites	Ile	Ratio of conjugated linoleic acid to total fatty acids	Ratio of conjugated linoleic acid to total fatty acids	1346	0.199497	0.0332926	2.65564e-09	0.134186	0.264808	1.30938e-08	NA	NA	NA	NA	NA	NA	NA	TRUE	FALSE
12	plasma metabolites	Ile	Creatinine	Creatinine	1400	0.292172	0.0246836	7.1616e-31	0.243752	0.340593	8.56978e-30	294	0.525704	0.0475431	6.34238e-24	0.432128	0.61928	1.27628e-22	TRUE	TRUE
12	plasma metabolites	Ile	Diacylglycerol	Diacylglycerol	1365	0.570578	0.0279376	4.45879e-81	0.515773	0.625384	1.24964e-79	NA	NA	NA	NA	NA	NA	NA	TRUE	FALSE
12	plasma metabolites	Ile	Ratio of diacylglycerol to triglycerides	Ratio of diacylglycerol to triglycerides	1353	0.276703	0.0321411	2.02244e-17	0.213651	0.339755	1.59548e-16	NA	NA	NA	NA	NA	NA	NA	TRUE	FALSE
12	plasma metabolites	Ile	22:6, docosahexaenoic acid	22:6, docosahexaenoic acid	1399	0.130054	0.0305778	2.24781e-05	0.0700701	0.190037	7.87473e-05	288	0.231238	0.0626725	0.000269467	0.107873	0.354604	0.00100704	TRUE	TRUE
12	plasma metabolites	Ile	Ratio of 22:6 docosahexaenoic acid to total fatty acids	Ratio of 22:6 docosahexaenoic acid to total fatty acids	1399	-0.131865	0.0315254	3.05908e-05	-0.193707	-0.0700224	0.000103756	288	-0.118009	0.0594879	0.0482528	-0.235106	-0.000912657	0.0977008	TRUE	TRUE
12	plasma metabolites	Ile	Esterified cholesterol	Esterified cholesterol	1399	0.0701845	0.0303657	0.0209611	0.0106171	0.129752	0.0386889	294	0.148885	0.0614999	0.0161006	0.0278386	0.269931	0.0388553	TRUE	TRUE
12	plasma metabolites	Ile	Estimated description of fatty acid chain length, not actual carbon number	Estimated description of fatty acid chain length, not actual carbon number	1399	0.264865	0.0320952	3.55589e-16	0.201905	0.327825	2.70502e-15	NA	NA	NA	NA	NA	NA	NA	TRUE	FALSE
12	plasma metabolites	Ile	Omega-3 fatty acids	Omega-3 fatty acids	1399	0.228388	0.0290866	8.11097e-15	0.17133	0.285446	5.91656e-14	288	0.30341	0.0619589	1.64167e-06	0.18145	0.425371	9.29571e-06	TRUE	TRUE
12	plasma metabolites	Ile	Ratio of omega-3 fatty acids to total fatty acids	Ratio of omega-3 fatty acids to total fatty acids	1399	-0.0878359	0.0312198	0.00496976	-0.149079	-0.0265932	0.0105645	288	-0.11423	0.0584569	0.0516788	-0.229297	0.000837196	0.104154	TRUE	TRUE
12	plasma metabolites	Ile	Omega-6 fatty acids	Omega-6 fatty acids	1399	0.229387	0.0301751	5.33553e-14	0.170193	0.28858	3.78823e-13	288	0.454195	0.058463	1.47949e-13	0.339116	0.569274	1.75924e-12	TRUE	TRUE
12	plasma metabolites	Ile	Ratio of omega-6 fatty acids to total fatty acids	Ratio of omega-6 fatty acids to total fatty acids	1399	-0.519015	0.0288132	2.22492e-65	-0.575537	-0.462493	4.30826e-64	288	-0.61351	0.0545451	1.70961e-24	-0.720877	-0.506143	3.54948e-23	TRUE	TRUE
12	plasma metabolites	Ile	Free cholesterol	Free cholesterol	1399	0.0639221	0.0301582	0.0342197	0.00476171	0.123082	0.0593549	294	0.239659	0.0546914	1.649e-05	0.132013	0.347304	7.64855e-05	TRUE	TRUE
12	plasma metabolites	Ile	Glucose	Glucose	1400	0.315194	0.0293951	7.8326e-26	0.257531	0.372858	8.51195e-25	294	0.503437	0.0584423	4.71543e-16	0.388408	0.618465	6.42478e-15	TRUE	TRUE
12	plasma metabolites	Ile	Glutamine	Glutamine	1400	0.161468	0.02987	7.58462e-08	0.102873	0.220063	3.39396e-07	284	0.0548476	0.0621733	0.378445	-0.0675426	0.177238	0.50822	TRUE	TRUE
12	plasma metabolites	Ile	Glycoprotein acetyls, mainly a1-acid glycoprotein	Glycoprotein acetyls, mainly a1-acid glycoprotein	1400	0.524249	0.0277816	6.41184e-71	0.469751	0.578747	1.31319e-69	294	0.771199	0.0444427	1.14784e-46	0.683725	0.858672	5.56067e-45	TRUE	TRUE
12	plasma metabolites	Ile	Total cholesterol in HDL	Total cholesterol in HDL	1400	-0.252635	0.0267711	1.54909e-20	-0.305151	-0.200119	1.41007e-19	294	-0.481779	0.0557117	3.737e-16	-0.591433	-0.372126	5.19999e-15	TRUE	TRUE
12	plasma metabolites	Ile	Mean diameter for HDL particles	Mean diameter for HDL particles	1400	-0.323548	0.0258335	3.51228e-34	-0.374225	-0.272871	4.56168e-33	294	-0.536353	0.0542869	5.1574e-20	-0.643202	-0.429503	9.11606e-19	TRUE	TRUE
12	plasma metabolites	Ile	Triglycerides in HDL	Triglycerides in HDL	1400	0.517783	0.0290419	3.25138e-64	0.460813	0.574754	6.18343e-63	294	0.755388	0.0485938	5.48507e-40	0.659744	0.851032	1.59433e-38	TRUE	TRUE
12	plasma metabolites	Ile	Total cholesterol in HDL2	Total cholesterol in HDL2	1400	-0.236317	0.0270173	6.19703e-18	-0.289316	-0.183318	5.03805e-17	294	-0.487319	0.0564537	4.16326e-16	-0.598433	-0.376205	5.73215e-15	TRUE	TRUE
12	plasma metabolites	Ile	Total cholesterol in HDL3	Total cholesterol in HDL3	1400	-0.0950411	0.0316837	0.00275049	-0.157194	-0.0328883	0.00627252	294	-0.32273	0.0554016	1.52281e-08	-0.431773	-0.213687	1.21453e-07	TRUE	TRUE
12	plasma metabolites	Ile	Histidine	Histidine	1400	0.233918	0.0312479	1.25379e-13	0.17262	0.295216	8.78478e-13	280	0.0580008	0.068023	0.39459	-0.0759132	0.191915	0.523983	TRUE	TRUE
12	plasma metabolites	Ile	Total cholesterol in IDL	Total cholesterol in IDL	1400	0.000669659	0.0309208	0.982725	-0.0599867	0.061326	0.984476	294	0.0524044	0.0612541	0.392972	-0.0681581	0.172967	0.523327	FALSE	TRUE
12	plasma metabolites	Ile	Total cholesterol to total lipids ratio in IDL	Total cholesterol to total lipids ratio in IDL	1400	-0.219866	0.0320846	1.08418e-11	-0.282806	-0.156927	6.52344e-11	293	-0.391953	0.0629307	1.67225e-09	-0.515818	-0.268089	1.52958e-08	TRUE	TRUE
12	plasma metabolites	Ile	Cholesterol esters in IDL	Cholesterol esters in IDL	1400	0.054426	0.0308647	0.0780565	-0.00612026	0.114972	0.123522	294	0.10225	0.0611184	0.0954178	-0.0180457	0.222545	0.173102	FALSE	TRUE
12	plasma metabolites	Ile	Cholesterol esters to total lipids ratio in IDL	Cholesterol esters to total lipids ratio in IDL	1400	0.149068	0.0311234	1.8496e-06	0.0880141	0.210122	7.40534e-06	293	0.0768484	0.0672415	0.254044	-0.0555005	0.209197	0.37976	TRUE	TRUE
12	plasma metabolites	Ile	Free cholesterol in IDL	Free cholesterol in IDL	1400	-0.11666	0.0307942	0.000158086	-0.177068	-0.0562521	0.00045875	294	-0.0715007	0.0612545	0.244066	-0.192064	0.0490625	0.369061	TRUE	TRUE
12	plasma metabolites	Ile	Free cholesterol to total lipids ratio in IDL	Free cholesterol to total lipids ratio in IDL	1400	-0.547039	0.0282981	5.85982e-74	-0.602551	-0.491528	1.30015e-72	293	-0.700183	0.0508243	1.72256e-33	-0.800218	-0.600147	4.50621e-32	TRUE	TRUE
12	plasma metabolites	Ile	Total lipids in IDL	Total lipids in IDL	1400	0.0318542	0.0307272	0.300065	-0.0284223	0.0921307	0.388771	294	0.125663	0.0608337	0.0397532	0.00592781	0.245398	0.0831956	FALSE	TRUE
12	plasma metabolites	Ile	Concentration of IDL particles	Concentration of IDL particles	1400	0.0584901	0.0306439	0.0565054	-0.00162298	0.118603	0.0928677	294	0.161458	0.0605685	0.00811658	0.0422445	0.280671	0.0213182	TRUE	TRUE
12	plasma metabolites	Ile	Phospholipids in IDL	Phospholipids in IDL	1400	-0.0383841	0.0307585	0.21227	-0.0987221	0.0219538	0.296288	294	0.00275584	0.0611377	0.964078	-0.117578	0.123089	0.980784	FALSE	TRUE
12	plasma metabolites	Ile	Phospholipids to total lipids ratio in IDL	Phospholipids to total lipids ratio in IDL	1400	-0.533179	0.0271512	5.32265e-76	-0.586441	-0.479918	1.23231e-74	293	-0.688502	0.0526451	5.63179e-31	-0.792122	-0.584883	1.33934e-29	TRUE	TRUE
12	plasma metabolites	Ile	Triglycerides in IDL	Triglycerides in IDL	1400	0.341811	0.0299793	7.44176e-29	0.283002	0.400621	8.52201e-28	294	0.517236	0.0559748	5.60938e-18	0.407064	0.627407	9.05811e-17	TRUE	TRUE
12	plasma metabolites	Ile	Triglycerides to total lipids ratio in IDL	Triglycerides to total lipids ratio in IDL	1400	0.384719	0.0312142	3.30844e-33	0.323487	0.445951	4.24517e-32	293	0.643978	0.0548247	2.82007e-26	0.536068	0.751887	6.04697e-25	TRUE	TRUE
12	plasma metabolites	Ile	Total cholesterol in large HDL	Total cholesterol in large HDL	1400	-0.314024	0.0257692	1.55785e-32	-0.364574	-0.263473	1.9519e-31	294	-0.515965	0.0560037	6.83612e-18	-0.626194	-0.405737	1.09044e-16	TRUE	TRUE
12	plasma metabolites	Ile	Total cholesterol to total lipids ratio in large HDL	Total cholesterol to total lipids ratio in large HDL	1388	-0.387557	0.03038	2.55929e-35	-0.447153	-0.327961	3.45018e-34	274	-0.509822	0.0622881	1.11204e-14	-0.632458	-0.387186	1.42602e-13	TRUE	TRUE
12	plasma metabolites	Ile	Cholesterol esters in large HDL	Cholesterol esters in large HDL	1400	-0.308432	0.0259949	5.26651e-31	-0.359425	-0.257438	6.37367e-30	294	-0.511795	0.0562286	1.51596e-17	-0.622466	-0.401124	2.30567e-16	TRUE	TRUE
12	plasma metabolites	Ile	Cholesterol esters to total lipids ratio in large HDL	Cholesterol esters to total lipids ratio in large HDL	1388	-0.253503	0.032176	6.65311e-15	-0.316622	-0.190384	4.8866e-14	274	-0.441024	0.0648191	6.63194e-11	-0.568644	-0.313405	6.77701e-10	TRUE	TRUE
12	plasma metabolites	Ile	Free cholesterol in large HDL	Free cholesterol in large HDL	1400	-0.324867	0.0253959	1.64812e-35	-0.374686	-0.275049	2.25031e-34	294	-0.527705	0.0553345	6.52091e-19	-0.636616	-0.418793	1.12228e-17	TRUE	TRUE
12	plasma metabolites	Ile	Free cholesterol to total lipids ratio in large HDL	Free cholesterol to total lipids ratio in large HDL	1388	-0.463442	0.0277993	5.31272e-57	-0.517975	-0.408908	8.8407e-56	274	-0.627116	0.0565472	9.01409e-24	-0.738449	-0.515782	1.75977e-22	TRUE	TRUE
12	plasma metabolites	Ile	Total lipids in large HDL	Total lipids in large HDL	1400	-0.289147	0.0259522	1.11511e-27	-0.340056	-0.238237	1.2634e-26	294	-0.508756	0.0556689	1.16386e-17	-0.618325	-0.399187	1.83413e-16	TRUE	TRUE
12	plasma metabolites	Ile	Concentration of large HDL particles	Concentration of large HDL particles	1388	-0.243796	0.0264474	1.09137e-19	-0.295677	-0.191914	9.68594e-19	294	-0.505169	0.0557098	1.93532e-17	-0.614819	-0.395519	2.81266e-16	TRUE	TRUE
12	plasma metabolites	Ile	Phospholipids in large HDL	Phospholipids in large HDL	1400	-0.273523	0.0262143	1.35517e-24	-0.324947	-0.2221	1.44325e-23	294	-0.504785	0.0555378	1.66383e-17	-0.614096	-0.395473	2.47305e-16	TRUE	TRUE
12	plasma metabolites	Ile	Phospholipids to total lipids ratio in large HDL	Phospholipids to total lipids ratio in large HDL	1388	0.154349	0.0323663	2.04903e-06	0.0908565	0.217841	8.11232e-06	274	0.405458	0.064575	1.36869e-09	0.278319	0.532596	1.26073e-08	TRUE	TRUE
12	plasma metabolites	Ile	Triglycerides in large HDL	Triglycerides in large HDL	1400	0.00741233	0.030886	0.810373	-0.0531757	0.0680004	0.858754	294	-0.187159	0.06262	0.00304211	-0.31041	-0.0639085	0.00906397	TRUE	TRUE
12	plasma metabolites	Ile	Triglycerides to total lipids ratio in large HDL	Triglycerides to total lipids ratio in large HDL	1388	0.386171	0.0306919	1.88494e-34	0.325964	0.446379	2.47835e-33	274	0.563377	0.0619713	2.2597e-17	0.441364	0.685389	3.24801e-16	TRUE	TRUE
12	plasma metabolites	Ile	Total cholesterol in large LDL	Total cholesterol in large LDL	1400	0.00983342	0.0305777	0.747813	-0.0501498	0.0698167	0.806094	294	0.110229	0.0614803	0.0740347	-0.0107783	0.231237	0.139334	FALSE	TRUE
12	plasma metabolites	Ile	Total cholesterol to total lipids ratio in large LDL	Total cholesterol to total lipids ratio in large LDL	1398	-0.204029	0.0315556	1.39171e-10	-0.26593	-0.142127	7.48569e-10	294	-0.358695	0.0614102	1.39998e-08	-0.479565	-0.237825	1.12342e-07	TRUE	TRUE
12	plasma metabolites	Ile	Cholesterol esters in large LDL	Cholesterol esters in large LDL	1400	0.0426522	0.0304549	0.161585	-0.0170901	0.102395	0.233815	294	0.152539	0.0613848	0.013524	0.0317198	0.273359	0.0333134	TRUE	TRUE
12	plasma metabolites	Ile	Cholesterol esters to total lipids ratio in large LDL	Cholesterol esters to total lipids ratio in large LDL	1398	0.0242692	0.0307178	0.429622	-0.035989	0.0845273	0.52411	294	0.155896	0.0651125	0.0172933	0.0277397	0.284053	0.0412767	TRUE	TRUE
12	plasma metabolites	Ile	Free cholesterol in large LDL	Free cholesterol in large LDL	1400	-0.0945867	0.0307917	0.00216868	-0.15499	-0.0341838	0.00509962	294	-0.023919	0.0612576	0.696481	-0.144488	0.0966504	0.794245	TRUE	TRUE
12	plasma metabolites	Ile	Free cholesterol to total lipids ratio in large LDL	Free cholesterol to total lipids ratio in large LDL	1398	-0.475933	0.0274339	3.41668e-61	-0.529749	-0.422116	6.1674e-60	294	-0.822145	0.0455273	2.84393e-49	-0.911754	-0.732537	1.69084e-47	TRUE	TRUE
12	plasma metabolites	Ile	Total lipids in large LDL	Total lipids in large LDL	1400	0.03931	0.0304627	0.197115	-0.0204476	0.0990677	0.277681	294	0.148693	0.0609756	0.0153497	0.028679	0.268708	0.0371804	TRUE	TRUE
12	plasma metabolites	Ile	Concentration of large LDL particles	Concentration of large LDL particles	1398	0.0670242	0.0303912	0.0275903	0.00740669	0.126642	0.0493015	294	0.172631	0.0607646	0.00481849	0.0530317	0.29223	0.013554	TRUE	TRUE
12	plasma metabolites	Ile	Phospholipids in large LDL	Phospholipids in large LDL	1400	0.0425976	0.0305094	0.162873	-0.0172516	0.102447	0.235359	294	0.144156	0.0606167	0.0180521	0.0248478	0.263464	0.0427755	TRUE	TRUE
12	plasma metabolites	Ile	Phospholipids to total lipids ratio in large LDL	Phospholipids to total lipids ratio in large LDL	1398	0.000239277	0.030436	0.993729	-0.0594661	0.0599447	0.993729	294	-0.0326981	0.0637203	0.60824	-0.158115	0.0927185	0.72508	FALSE	TRUE
12	plasma metabolites	Ile	Triglycerides in large LDL	Triglycerides in large LDL	1400	0.262958	0.0303864	1.34913e-17	0.20335	0.322566	1.08032e-16	294	0.462268	0.0564684	8.80177e-15	0.351125	0.573411	1.15127e-13	TRUE	TRUE
12	plasma metabolites	Ile	Triglycerides to total lipids ratio in large LDL	Triglycerides to total lipids ratio in large LDL	1398	0.290871	0.0319408	2.86931e-19	0.228214	0.353528	2.52547e-18	294	0.53699	0.0581066	5.57081e-18	0.422623	0.651357	9.05811e-17	TRUE	TRUE
12	plasma metabolites	Ile	Total cholesterol in large VLDL	Total cholesterol in large VLDL	1380	0.665385	0.0248948	4.32924e-127	0.616549	0.714221	4.61064e-125	294	0.848187	0.0434897	1.3895e-54	0.762589	0.933785	1.29819e-52	TRUE	TRUE
12	plasma metabolites	Ile	Total cholesterol to total lipids ratio in large VLDL	Total cholesterol to total lipids ratio in large VLDL	1306	-0.103975	0.032642	0.00148026	-0.168012	-0.0399386	0.00361577	292	-0.296835	0.0606493	1.65091e-06	-0.416211	-0.177459	9.30771e-06	TRUE	TRUE
12	plasma metabolites	Ile	Cholesterol esters in large VLDL	Cholesterol esters in large VLDL	1380	0.64386	0.0252095	4.5059e-118	0.594407	0.693313	1.99949e-116	294	0.834366	0.044219	2.94268e-52	0.747333	0.9214	2.40564e-50	TRUE	TRUE
12	plasma metabolites	Ile	Cholesterol esters to total lipids ratio in large VLDL	Cholesterol esters to total lipids ratio in large VLDL	1306	-0.249947	0.0324527	2.64235e-14	-0.313612	-0.186281	1.91435e-13	292	-0.397821	0.0610039	3.15136e-10	-0.517894	-0.277747	3.03087e-09	TRUE	TRUE
12	plasma metabolites	Ile	Free cholesterol in large VLDL	Free cholesterol in large VLDL	1380	0.679523	0.0247941	2.65644e-132	0.630884	0.728161	7.07278e-130	294	0.85376	0.043162	1.34788e-55	0.768807	0.938713	1.35618e-53	TRUE	TRUE
12	plasma metabolites	Ile	Free cholesterol to total lipids ratio in large VLDL	Free cholesterol to total lipids ratio in large VLDL	1306	0.141073	0.0323201	1.3728e-05	0.0776674	0.204478	4.90614e-05	292	0.419927	0.062162	7.96156e-11	0.297574	0.54228	8.07265e-10	TRUE	TRUE
12	plasma metabolites	Ile	Total lipids in large VLDL	Total lipids in large VLDL	1380	0.679399	0.0245261	1.41744e-134	0.631286	0.727512	7.54784e-132	294	0.859069	0.0427721	1.04534e-56	0.774884	0.943255	1.70913e-54	TRUE	TRUE
12	plasma metabolites	Ile	Concentration of large VLDL particles	Concentration of large VLDL particles	1306	0.677814	0.0252936	2.49626e-126	0.628193	0.727434	2.41684e-124	294	0.859457	0.0427291	8.17672e-57	0.775357	0.943558	1.52788e-54	TRUE	TRUE
12	plasma metabolites	Ile	Phospholipids in large VLDL	Phospholipids in large VLDL	1380	0.675515	0.0247487	1.92568e-131	0.626965	0.724064	3.41808e-129	294	0.861146	0.04271	5.44551e-57	0.777083	0.945209	1.41334e-54	TRUE	TRUE
12	plasma metabolites	Ile	Phospholipids to total lipids ratio in large VLDL	Phospholipids to total lipids ratio in large VLDL	1306	0.214178	0.032596	7.22668e-11	0.150231	0.278124	4.00855e-10	292	0.252549	0.0643874	0.000109864	0.125816	0.379282	0.000438117	TRUE	TRUE
12	plasma metabolites	Ile	Triglycerides in large VLDL	Triglycerides in large VLDL	1380	0.680401	0.0244643	1.96283e-135	0.63241	0.728393	2.09042e-132	294	0.859408	0.0426322	5.62787e-57	0.775498	0.943318	1.41334e-54	TRUE	TRUE
12	plasma metabolites	Ile	Triglycerides to total lipids ratio in large VLDL	Triglycerides to total lipids ratio in large VLDL	1306	-0.0310051	0.033039	0.348192	-0.0958207	0.0338104	0.440472	292	0.224735	0.0605192	0.000245777	0.105615	0.343854	0.000929121	TRUE	TRUE
12	plasma metabolites	Ile	18:2, linoleic acid	18:2, linoleic acid	1399	0.221274	0.0307688	1.04201e-12	0.160916	0.281632	6.9795e-12	288	0.472935	0.0589113	2.70064e-14	0.356973	0.588897	3.33249e-13	TRUE	TRUE
12	plasma metabolites	Ile	Ratio of 18:2 linoleic acid to total fatty acids	Ratio of 18:2 linoleic acid to total fatty acids	1399	-0.388871	0.0303591	1.36043e-35	-0.448426	-0.329317	1.88163e-34	288	-0.434759	0.06105	8.91091e-12	-0.55493	-0.314587	9.71289e-11	TRUE	TRUE
12	plasma metabolites	Ile	Lactate	Lactate	1400	0.319207	0.0314252	1.95619e-23	0.257561	0.380853	2.02267e-22	294	0.18341	0.066648	0.00630043	0.0522315	0.314589	0.0168872	TRUE	TRUE
12	plasma metabolites	Ile	Total cholesterol in LDL	Total cholesterol in LDL	1400	0.0165771	0.0304597	0.58637	-0.0431746	0.0763288	0.667897	294	0.107774	0.0619591	0.0830271	-0.0141764	0.229724	0.153699	FALSE	TRUE
12	plasma metabolites	Ile	Mean diameter for LDL particles	Mean diameter for LDL particles	1400	-0.262203	0.0303242	1.43196e-17	-0.321689	-0.202717	1.13808e-16	294	-0.381377	0.0625367	3.43836e-09	-0.504464	-0.25829	3.03877e-08	TRUE	TRUE
12	plasma metabolites	Ile	Triglycerides in LDL	Triglycerides in LDL	1400	0.299299	0.030034	1.20939e-22	0.240382	0.358215	1.18165e-21	294	0.498988	0.0556839	4.13712e-17	0.389389	0.608587	5.8819e-16	TRUE	TRUE
12	plasma metabolites	Ile	Total cholesterol in medium HDL	Total cholesterol in medium HDL	1400	-0.0494856	0.0300889	0.100268	-0.10851	0.0095388	0.156348	294	-0.358755	0.0608566	1.04603e-08	-0.478535	-0.238975	8.49822e-08	TRUE	TRUE
12	plasma metabolites	Ile	Total cholesterol to total lipids ratio in medium HDL	Total cholesterol to total lipids ratio in medium HDL	1400	-0.451552	0.0294312	3.26666e-49	-0.509286	-0.393818	4.96999e-48	292	-0.591565	0.0564298	5.67385e-22	-0.702635	-0.480494	1.0602e-20	TRUE	TRUE
12	plasma metabolites	Ile	Cholesterol esters in medium HDL	Cholesterol esters in medium HDL	1400	-0.0516514	0.030322	0.0887111	-0.111133	0.00783037	0.139759	294	-0.36475	0.0610745	6.88172e-09	-0.484959	-0.244541	5.69702e-08	TRUE	TRUE
12	plasma metabolites	Ile	Cholesterol esters to total lipids ratio in medium HDL	Cholesterol esters to total lipids ratio in medium HDL	1400	-0.358858	0.0304014	1.02034e-30	-0.418495	-0.299221	1.20741e-29	292	-0.541436	0.0572481	1.20188e-18	-0.654117	-0.428755	1.98995e-17	TRUE	TRUE
12	plasma metabolites	Ile	Free cholesterol in medium HDL	Free cholesterol in medium HDL	1400	-0.036608	0.0300904	0.223961	-0.0956353	0.0224192	0.307866	294	-0.325947	0.0601378	1.26124e-07	-0.444312	-0.207582	8.80343e-07	TRUE	TRUE
12	plasma metabolites	Ile	Free cholesterol to total lipids ratio in medium HDL	Free cholesterol to total lipids ratio in medium HDL	1400	-0.212319	0.0312994	1.72806e-11	-0.273718	-0.15092	1.01679e-10	292	-0.541707	0.057166	1.05162e-18	-0.654226	-0.429187	1.76349e-17	TRUE	TRUE
12	plasma metabolites	Ile	Total lipids in medium HDL	Total lipids in medium HDL	1400	0.0700093	0.03046	0.021686	0.0102571	0.129762	0.0398199	294	-0.247786	0.0617013	7.56126e-05	-0.369229	-0.126343	0.000311991	TRUE	TRUE
12	plasma metabolites	Ile	Concentration of medium HDL particles	Concentration of medium HDL particles	1400	0.0959361	0.0305797	0.00174111	0.0359489	0.155923	0.00415758	294	-0.221773	0.0619293	0.000401532	-0.343664	-0.0998816	0.00144805	TRUE	TRUE
12	plasma metabolites	Ile	Phospholipids in medium HDL	Phospholipids in medium HDL	1400	0.079193	0.0304459	0.00939061	0.0194684	0.138918	0.0187636	294	-0.222869	0.0614206	0.00033709	-0.343759	-0.101979	0.00123852	TRUE	TRUE
12	plasma metabolites	Ile	Phospholipids to total lipids ratio in medium HDL	Phospholipids to total lipids ratio in medium HDL	1400	0.0637999	0.033073	0.0539258	-0.0010783	0.128678	0.0889024	292	0.310033	0.0631149	1.51765e-06	0.185804	0.434261	8.63083e-06	TRUE	TRUE
12	plasma metabolites	Ile	Triglycerides in medium HDL	Triglycerides in medium HDL	1400	0.533918	0.0279992	3.17916e-72	0.478993	0.588843	6.77162e-71	294	0.516594	0.0565461	1.19068e-17	0.405297	0.62789	1.85406e-16	TRUE	TRUE
12	plasma metabolites	Ile	Triglycerides to total lipids ratio in medium HDL	Triglycerides to total lipids ratio in medium HDL	1400	0.538539	0.0265644	2.69847e-80	0.486429	0.59065	7.3689e-79	292	0.690864	0.053429	1.98876e-30	0.5857	0.796028	4.64517e-29	TRUE	TRUE
12	plasma metabolites	Ile	Total cholesterol in medium LDL	Total cholesterol in medium LDL	1400	0.0292311	0.0303557	0.335739	-0.0303167	0.0887788	0.427195	294	0.117273	0.0623507	0.0610005	-0.00544824	0.239993	0.119088	FALSE	TRUE
12	plasma metabolites	Ile	Total cholesterol to total lipids ratio in medium LDL	Total cholesterol to total lipids ratio in medium LDL	1391	-0.218503	0.0312859	4.43626e-12	-0.279876	-0.15713	2.77919e-11	294	-0.435434	0.0598935	3.3986e-12	-0.553319	-0.31755	3.86554e-11	TRUE	TRUE
12	plasma metabolites	Ile	Cholesterol esters in medium LDL	Cholesterol esters in medium LDL	1400	0.0225654	0.0303057	0.456642	-0.0368841	0.082015	0.548898	294	0.111966	0.062543	0.0744686	-0.0111335	0.235065	0.139552	FALSE	TRUE
12	plasma metabolites	Ile	Cholesterol esters to total lipids ratio in medium LDL	Cholesterol esters to total lipids ratio in medium LDL	1391	-0.108046	0.030702	0.00044687	-0.168274	-0.0478189	0.00117221	294	-0.239112	0.0629284	0.000176738	-0.36297	-0.115254	0.000681929	TRUE	TRUE
12	plasma metabolites	Ile	Free cholesterol in medium LDL	Free cholesterol in medium LDL	1400	0.0564897	0.0307156	0.0661101	-0.0037641	0.116744	0.106647	294	0.13933	0.0615436	0.0243227	0.0181977	0.260462	0.0549466	FALSE	TRUE
12	plasma metabolites	Ile	Free cholesterol to total lipids ratio in medium LDL	Free cholesterol to total lipids ratio in medium LDL	1391	-0.0736663	0.0298218	0.0136229	-0.132167	-0.0151655	0.0263311	294	-0.222669	0.0624395	0.000424033	-0.345565	-0.0997735	0.0015154	TRUE	TRUE
12	plasma metabolites	Ile	Total lipids in medium LDL	Total lipids in medium LDL	1400	0.0771459	0.0301773	0.0106807	0.0179481	0.136344	0.0211309	294	0.18531	0.0614935	0.00281226	0.0642765	0.306344	0.00851489	TRUE	TRUE
12	plasma metabolites	Ile	Concentration of medium LDL particles	Concentration of medium LDL particles	1391	0.103896	0.0301906	0.000596044	0.044672	0.16312	0.00152961	294	0.198766	0.0613282	0.00133076	0.0780579	0.319475	0.0043085	TRUE	TRUE
12	plasma metabolites	Ile	Phospholipids in medium LDL	Phospholipids in medium LDL	1400	0.185161	0.029975	8.54389e-10	0.126361	0.243962	4.41711e-09	294	0.335907	0.058853	2.84731e-08	0.22007	0.451743	2.15277e-07	TRUE	TRUE
12	plasma metabolites	Ile	Phospholipids to total lipids ratio in medium LDL	Phospholipids to total lipids ratio in medium LDL	1391	0.160939	0.0304347	1.43524e-07	0.101236	0.220642	6.29026e-07	294	0.335916	0.061298	9.2877e-08	0.215267	0.456565	6.60234e-07	TRUE	TRUE
12	plasma metabolites	Ile	Triglycerides in medium LDL	Triglycerides in medium LDL	1400	0.214221	0.0302289	2.17469e-12	0.154922	0.273519	1.42089e-11	294	0.414826	0.0575761	5.10725e-12	0.301502	0.528149	5.70965e-11	TRUE	TRUE
12	plasma metabolites	Ile	Triglycerides to total lipids ratio in medium LDL	Triglycerides to total lipids ratio in medium LDL	1391	0.180408	0.0318259	1.74913e-08	0.117976	0.242841	8.24259e-08	294	0.429822	0.0609924	1.35154e-11	0.309775	0.54987	1.44903e-10	TRUE	TRUE
12	plasma metabolites	Ile	Total cholesterol in medium VLDL	Total cholesterol in medium VLDL	1400	0.584858	0.0258402	7.32832e-97	0.534168	0.635548	2.36505e-95	294	0.818217	0.0450146	1.04028e-49	0.729618	0.906817	6.47944e-48	TRUE	TRUE
12	plasma metabolites	Ile	Total cholesterol to total lipids ratio in medium VLDL	Total cholesterol to total lipids ratio in medium VLDL	1400	-0.206426	0.0305026	1.92346e-11	-0.266262	-0.14659	1.12554e-10	294	-0.357789	0.0551841	3.88339e-10	-0.466404	-0.249174	3.6543e-09	TRUE	TRUE
12	plasma metabolites	Ile	Cholesterol esters in medium VLDL	Cholesterol esters in medium VLDL	1400	0.531837	0.0267767	1.64947e-77	0.47931	0.584364	4.18258e-76	294	0.762429	0.0473118	4.31953e-42	0.669308	0.85555	1.48683e-40	TRUE	TRUE
12	plasma metabolites	Ile	Cholesterol esters to total lipids ratio in medium VLDL	Cholesterol esters to total lipids ratio in medium VLDL	1400	-0.279552	0.0302326	8.39947e-20	-0.338858	-0.220245	7.51717e-19	294	-0.438244	0.0545652	2.48166e-14	-0.545641	-0.330847	3.09144e-13	TRUE	TRUE
12	plasma metabolites	Ile	Free cholesterol in medium VLDL	Free cholesterol in medium VLDL	1400	0.63056	0.0250622	1.73908e-115	0.581396	0.679723	6.85972e-114	294	0.858661	0.0429464	2.24368e-56	0.774132	0.94319	2.93473e-54	TRUE	TRUE
12	plasma metabolites	Ile	Free cholesterol to total lipids ratio in medium VLDL	Free cholesterol to total lipids ratio in medium VLDL	1400	0.132231	0.0315062	2.87584e-05	0.0704266	0.194036	9.87989e-05	294	0.447062	0.0605024	1.60801e-12	0.327979	0.566145	1.84497e-11	TRUE	TRUE
12	plasma metabolites	Ile	Total lipids in medium VLDL	Total lipids in medium VLDL	1400	0.635808	0.0247225	1.05294e-119	0.58731	0.684305	5.0972e-118	294	0.857655	0.0430396	3.92742e-56	0.772943	0.942367	4.28089e-54	TRUE	TRUE
12	plasma metabolites	Ile	Concentration of medium VLDL particles	Concentration of medium VLDL particles	1400	0.638475	0.02465	4.22883e-121	0.59012	0.68683	2.25185e-119	294	0.85937	0.0429186	1.75257e-56	0.774896	0.943844	2.54707e-54	TRUE	TRUE
12	plasma metabolites	Ile	Phospholipids in medium VLDL	Phospholipids in medium VLDL	1400	0.632344	0.0248797	2.03074e-117	0.583538	0.68115	8.65097e-116	294	0.858206	0.0429681	2.66962e-56	0.773635	0.942777	3.17442e-54	TRUE	TRUE
12	plasma metabolites	Ile	Phospholipids to total lipids ratio in medium VLDL	Phospholipids to total lipids ratio in medium VLDL	1400	0.0284079	0.0331817	0.392072	-0.0366835	0.0934992	0.484967	294	-0.282804	0.0612137	5.79555e-06	-0.403287	-0.162321	2.92123e-05	TRUE	TRUE
12	plasma metabolites	Ile	Triglycerides in medium VLDL	Triglycerides in medium VLDL	1400	0.647102	0.0244506	2.08598e-125	0.599138	0.695065	1.85131e-123	294	0.862408	0.0425731	2.46717e-57	0.778614	0.946202	1.41334e-54	TRUE	TRUE
12	plasma metabolites	Ile	Triglycerides to total lipids ratio in medium VLDL	Triglycerides to total lipids ratio in medium VLDL	1400	0.189494	0.0307736	9.63582e-10	0.129126	0.249861	4.95756e-09	294	0.361094	0.0553798	3.13792e-10	0.252094	0.470095	3.03087e-09	TRUE	TRUE
12	plasma metabolites	Ile	Monounsaturated fatty acids; 16:1, 18:1	Monounsaturated fatty acids; 16:1, 18:1	1396	0.556016	0.0278665	4.25967e-78	0.501351	0.61068	1.10648e-76	288	0.746604	0.0495715	5.09796e-38	0.649027	0.844181	1.44959e-36	TRUE	TRUE
12	plasma metabolites	Ile	Ratio of monounsaturated fatty acids to total fatty acids	Ratio of monounsaturated fatty acids to total fatty acids	1396	0.455658	0.0291654	8.09239e-51	0.398445	0.512871	1.28633e-49	288	0.636998	0.0540154	2.31621e-26	0.530674	0.743323	5.04933e-25	TRUE	TRUE
12	plasma metabolites	Ile	Phosphatidylcholine and other cholines	Phosphatidylcholine and other cholines	1365	0.159412	0.0307061	2.40253e-07	0.0991757	0.219649	1.04436e-06	294	0.350411	0.0597047	1.20367e-08	0.232898	0.467924	9.71852e-08	TRUE	TRUE
12	plasma metabolites	Ile	Phenylalanine	Phenylalanine	1400	0.434964	0.0282967	2.23113e-49	0.379455	0.490472	3.44371e-48	292	0.328643	0.0553482	8.3598e-09	0.219701	0.437584	6.87712e-08	TRUE	TRUE
12	plasma metabolites	Ile	Polyunsaturated fatty acids	Polyunsaturated fatty acids	1399	0.241233	0.0296708	9.36584e-16	0.183028	0.299437	6.97526e-15	288	0.451267	0.059261	4.00236e-13	0.334617	0.567917	4.67419e-12	TRUE	TRUE
12	plasma metabolites	Ile	Ratio of polyunsaturated fatty acids to total fatty acids	Ratio of polyunsaturated fatty acids to total fatty acids	1399	-0.519297	0.0284906	9.57392e-67	-0.575186	-0.463408	1.88819e-65	288	-0.599629	0.0548817	2.09359e-23	-0.707659	-0.491599	3.96871e-22	TRUE	TRUE
12	plasma metabolites	Ile	Pyruvate	Pyruvate	1400	0.305923	0.0311942	5.29713e-22	0.24473	0.367115	5.08238e-21	NA	NA	NA	NA	NA	NA	NA	TRUE	FALSE
12	plasma metabolites	Ile	Remnant cholesterol (non-HDL, non-LDL -cholesterol)	Remnant cholesterol (non-HDL, non-LDL -cholesterol)	1400	0.31159	0.0288334	3.37862e-26	0.255029	0.368152	3.74816e-25	294	0.508681	0.0558734	1.49313e-17	0.398709	0.618653	2.29766e-16	TRUE	TRUE
12	plasma metabolites	Ile	Total cholesterol in small HDL	Total cholesterol in small HDL	1400	-0.0664835	0.030127	0.0274921	-0.125583	-0.00738444	0.0492085	294	-0.118877	0.0623269	0.0574751	-0.241551	0.00379725	0.11339	TRUE	TRUE
12	plasma metabolites	Ile	Total cholesterol to total lipids ratio in small HDL	Total cholesterol to total lipids ratio in small HDL	1399	-0.266771	0.0302767	3.61011e-18	-0.326164	-0.207379	3.00108e-17	293	-0.19217	0.0620985	0.00216533	-0.314396	-0.0699432	0.00671148	TRUE	TRUE
12	plasma metabolites	Ile	Cholesterol esters in small HDL	Cholesterol esters in small HDL	1400	-0.124424	0.030004	3.57344e-05	-0.183281	-0.0655657	0.000119301	294	-0.103411	0.062043	0.0966484	-0.225526	0.0187042	0.175092	TRUE	TRUE
12	plasma metabolites	Ile	Cholesterol esters to total lipids ratio in small HDL	Cholesterol esters to total lipids ratio in small HDL	1399	-0.249406	0.0304473	5.77979e-16	-0.309134	-0.189679	4.33484e-15	293	-0.145494	0.0625477	0.0207083	-0.268604	-0.0223834	0.0479719	TRUE	TRUE
12	plasma metabolites	Ile	Free cholesterol in small HDL	Free cholesterol in small HDL	1400	0.180693	0.0326261	3.64524e-08	0.116692	0.244695	1.65905e-07	294	-0.146361	0.066419	0.0283437	-0.277089	-0.0156328	0.0626243	TRUE	TRUE
12	plasma metabolites	Ile	Free cholesterol to total lipids ratio in small HDL	Free cholesterol to total lipids ratio in small HDL	1399	-0.00450271	0.0324571	0.889685	-0.0681727	0.0591673	0.921707	293	-0.221626	0.0635179	0.000560533	-0.346646	-0.0966065	0.00198156	TRUE	TRUE
12	plasma metabolites	Ile	Total lipids in small HDL	Total lipids in small HDL	1400	0.225845	0.0316501	1.54298e-12	0.163758	0.287932	1.02067e-11	294	-0.0527719	0.0650324	0.417765	-0.180771	0.0752271	0.547532	TRUE	TRUE
12	plasma metabolites	Ile	Concentration of small HDL particles	Concentration of small HDL particles	1399	0.310991	0.0311032	8.84891e-23	0.249976	0.372005	8.72601e-22	294	-0.0222786	0.0651833	0.732763	-0.150575	0.106018	0.817793	TRUE	TRUE
12	plasma metabolites	Ile	Phospholipids in small HDL	Phospholipids in small HDL	1400	0.226678	0.0321595	2.83371e-12	0.163592	0.289764	1.82903e-11	294	-0.10028	0.0668735	0.134827	-0.231903	0.0313429	0.2309	TRUE	TRUE
12	plasma metabolites	Ile	Phospholipids to total lipids ratio in small HDL	Phospholipids to total lipids ratio in small HDL	1399	0.0969301	0.0306034	0.00157196	0.0368965	0.156964	0.00380486	293	-0.0621267	0.0633575	0.327629	-0.186831	0.0625777	0.454176	TRUE	TRUE
12	plasma metabolites	Ile	Triglycerides in small HDL	Triglycerides in small HDL	1400	0.549939	0.0266449	8.31358e-83	0.497671	0.602207	2.39296e-81	294	0.704045	0.0513817	3.02891e-33	0.602913	0.805176	7.61888e-32	TRUE	TRUE
12	plasma metabolites	Ile	Triglycerides to total lipids ratio in small HDL	Triglycerides to total lipids ratio in small HDL	1399	0.530231	0.0267294	2.46429e-77	0.477797	0.582665	6.10342e-76	293	0.776214	0.0483349	7.5635e-42	0.681078	0.87135	2.53668e-40	TRUE	TRUE
12	plasma metabolites	Ile	Total cholesterol in small LDL	Total cholesterol in small LDL	1400	0.00714342	0.0303677	0.814064	-0.0524279	0.0667147	0.860952	294	0.0850194	0.0625396	0.175067	-0.0380732	0.208112	0.282702	FALSE	TRUE
12	plasma metabolites	Ile	Total cholesterol to total lipids ratio in small LDL	Total cholesterol to total lipids ratio in small LDL	1395	-0.299942	0.0308507	1.16405e-21	-0.360461	-0.239423	1.10689e-20	294	-0.518917	0.0570265	1.54306e-17	-0.631159	-0.406675	2.31991e-16	TRUE	TRUE
12	plasma metabolites	Ile	Cholesterol esters in small LDL	Cholesterol esters in small LDL	1400	-0.0047657	0.0303339	0.875182	-0.0642707	0.0547393	0.911862	294	0.0717835	0.0627237	0.253391	-0.0516715	0.195239	0.379217	FALSE	TRUE
12	plasma metabolites	Ile	Cholesterol esters to total lipids ratio in small LDL	Cholesterol esters to total lipids ratio in small LDL	1395	-0.172191	0.0306016	2.21622e-08	-0.232221	-0.112161	1.02621e-07	294	-0.336161	0.0608863	7.52278e-08	-0.455999	-0.216322	5.40648e-07	TRUE	TRUE
12	plasma metabolites	Ile	Free cholesterol in small LDL	Free cholesterol in small LDL	1400	0.0566151	0.0307385	0.0657117	-0.00368348	0.116914	0.106357	294	0.143728	0.0616992	0.0205241	0.0222896	0.265167	0.047683	TRUE	TRUE
12	plasma metabolites	Ile	Free cholesterol to total lipids ratio in small LDL	Free cholesterol to total lipids ratio in small LDL	1395	-0.109517	0.0296236	0.00022669	-0.167629	-0.0514053	0.000633661	294	-0.250048	0.0621461	7.33243e-05	-0.372366	-0.12773	0.00030447	TRUE	TRUE
12	plasma metabolites	Ile	Total lipids in small LDL	Total lipids in small LDL	1400	0.0901047	0.0301192	0.00282388	0.0310209	0.149188	0.00641244	294	0.194628	0.0615838	0.00174345	0.0734171	0.31584	0.00552162	TRUE	TRUE
12	plasma metabolites	Ile	Concentration of small LDL particles	Concentration of small LDL particles	1395	0.131423	0.0299368	1.21922e-05	0.0726968	0.190149	4.38671e-05	294	0.218872	0.0613331	0.000420306	0.0981539	0.33959	0.00150619	TRUE	TRUE
12	plasma metabolites	Ile	Phospholipids in small LDL	Phospholipids in small LDL	1400	0.21092	0.0299576	2.99403e-12	0.152153	0.269687	1.92087e-11	294	0.349665	0.0591763	9.70906e-09	0.233192	0.466138	7.93716e-08	TRUE	TRUE
12	plasma metabolites	Ile	Phospholipids to total lipids ratio in small LDL	Phospholipids to total lipids ratio in small LDL	1395	0.12209	0.0305074	6.61247e-05	0.0622448	0.181936	0.000207737	294	0.270566	0.0620299	1.79812e-05	0.148476	0.392655	8.31072e-05	TRUE	TRUE
12	plasma metabolites	Ile	Triglycerides in small LDL	Triglycerides in small LDL	1400	0.43697	0.0289732	9.95694e-48	0.380134	0.493805	1.4728e-46	294	0.673561	0.0507927	1.18502e-31	0.573589	0.773533	2.87039e-30	TRUE	TRUE
12	plasma metabolites	Ile	Triglycerides to total lipids ratio in small LDL	Triglycerides to total lipids ratio in small LDL	1395	0.458034	0.0302969	6.37555e-48	0.398601	0.517467	9.56333e-47	294	0.774937	0.0476376	1.18149e-42	0.681176	0.868699	4.29275e-41	TRUE	TRUE
12	plasma metabolites	Ile	Total cholesterol in small VLDL	Total cholesterol in small VLDL	1400	0.340683	0.0280446	2.37509e-32	0.285669	0.395697	2.94125e-31	294	0.58391	0.0535051	1.95507e-23	0.4786	0.689221	3.76063e-22	TRUE	TRUE
12	plasma metabolites	Ile	Total cholesterol to total lipids ratio in small VLDL	Total cholesterol to total lipids ratio in small VLDL	1400	-0.423828	0.0292006	1.46029e-44	-0.48111	-0.366546	2.10163e-43	294	-0.594693	0.0533602	3.19625e-24	-0.699718	-0.489668	6.53233e-23	TRUE	TRUE
12	plasma metabolites	Ile	Cholesterol esters in small VLDL	Cholesterol esters in small VLDL	1400	0.251774	0.0288856	8.0137e-18	0.19511	0.308438	6.4656e-17	294	0.473705	0.0566428	2.6563e-15	0.362219	0.585192	3.54535e-14	TRUE	TRUE
12	plasma metabolites	Ile	Cholesterol esters to total lipids ratio in small VLDL	Cholesterol esters to total lipids ratio in small VLDL	1400	-0.416434	0.0295628	3.11591e-42	-0.474427	-0.358442	4.42459e-41	294	-0.552489	0.0558436	4.66192e-20	-0.662402	-0.442576	8.35314e-19	TRUE	TRUE
12	plasma metabolites	Ile	Free cholesterol in small VLDL	Free cholesterol in small VLDL	1400	0.460109	0.0269925	2.49134e-59	0.407159	0.513059	4.34963e-58	294	0.723346	0.0486742	1.79857e-37	0.627544	0.819148	5.00539e-36	TRUE	TRUE
12	plasma metabolites	Ile	Free cholesterol to total lipids ratio in small VLDL	Free cholesterol to total lipids ratio in small VLDL	1400	-0.32117	0.0298445	5.31702e-26	-0.379715	-0.262625	5.83776e-25	294	-0.552918	0.0529951	7.91216e-22	-0.657225	-0.448612	1.45762e-20	TRUE	TRUE
12	plasma metabolites	Ile	Total lipids in small VLDL	Total lipids in small VLDL	1400	0.521968	0.026075	1.45744e-78	0.470818	0.573119	3.88043e-77	294	0.769633	0.0471961	8.4238e-43	0.67674	0.862526	3.24069e-41	TRUE	TRUE
12	plasma metabolites	Ile	Concentration of small VLDL particles	Concentration of small VLDL particles	1400	0.541145	0.0258557	8.26589e-85	0.490425	0.591865	2.44532e-83	294	0.787423	0.0464793	3.80656e-45	0.695941	0.878906	1.65966e-43	TRUE	TRUE
12	plasma metabolites	Ile	Phospholipids in small VLDL	Phospholipids in small VLDL	1400	0.521462	0.0263672	6.166e-77	0.469738	0.573185	1.45929e-75	294	0.749507	0.047344	4.82784e-41	0.656323	0.842691	1.46856e-39	TRUE	TRUE
12	plasma metabolites	Ile	Phospholipids to total lipids ratio in small VLDL	Phospholipids to total lipids ratio in small VLDL	1400	-0.143353	0.0315494	6.00319e-06	-0.205243	-0.0814637	2.2433e-05	294	-0.497405	0.0597142	3.332e-15	-0.614937	-0.379873	4.40228e-14	TRUE	TRUE
12	plasma metabolites	Ile	Triglycerides in small VLDL	Triglycerides in small VLDL	1400	0.604728	0.0253287	6.51367e-106	0.555041	0.654414	2.39209e-104	294	0.843614	0.0439096	1.61297e-53	0.757189	0.930038	1.40651e-51	TRUE	TRUE
12	plasma metabolites	Ile	Triglycerides to total lipids ratio in small VLDL	Triglycerides to total lipids ratio in small VLDL	1400	0.476285	0.0282197	2.66712e-58	0.420928	0.531643	4.50869e-57	294	0.676257	0.0493454	2.97105e-33	0.579134	0.773381	7.61888e-32	TRUE	TRUE
12	plasma metabolites	Ile	Serum total cholesterol	Serum total cholesterol	1400	0.0692938	0.0302508	0.0221327	0.00995179	0.128636	0.0405703	294	0.178676	0.0598618	0.00308092	0.0608543	0.296499	0.00915872	TRUE	TRUE
12	plasma metabolites	Ile	Serum total triglycerides	Serum total triglycerides	1400	0.642964	0.0251525	1.58155e-118	0.593623	0.692305	7.32327e-117	294	0.862643	0.0426852	3.67973e-57	0.778628	0.946657	1.41334e-54	TRUE	TRUE
12	plasma metabolites	Ile	Saturated fatty acids	Saturated fatty acids	1396	0.48106	0.0281685	1.63524e-59	0.425802	0.536317	2.90255e-58	288	0.666668	0.0516803	3.08049e-30	0.564939	0.768396	7.06892e-29	TRUE	TRUE
12	plasma metabolites	Ile	Ratio of saturated fatty acids to total fatty acids	Ratio of saturated fatty acids to total fatty acids	1396	0.0803827	0.0332065	0.0156182	0.0152425	0.145523	0.0293359	288	-0.0768601	0.062059	0.21656	-0.199018	0.0452975	0.339235	TRUE	TRUE
12	plasma metabolites	Ile	Sphingomyelins	Sphingomyelins	1399	-0.1053	0.0288794	0.000275954	-0.161951	-0.0486479	0.000761374	294	0.0226454	0.0537013	0.673565	-0.0830515	0.128342	0.778977	TRUE	TRUE
12	plasma metabolites	Ile	Ratio of triglycerides to phosphoglycerides	Ratio of triglycerides to phosphoglycerides	1385	0.638657	0.0244821	2.78741e-122	0.590631	0.686683	1.85537e-120	294	0.839167	0.041663	6.48322e-57	0.757165	0.92117	1.41334e-54	TRUE	TRUE
12	plasma metabolites	Ile	Total cholines	Total cholines	1399	0.127968	0.0299118	2.01281e-05	0.0692909	0.186645	7.12173e-05	294	0.278425	0.0602713	5.80673e-06	0.159796	0.397053	2.92123e-05	TRUE	TRUE
12	plasma metabolites	Ile	Total fatty acids	Total fatty acids	1399	0.465569	0.0283042	1.06635e-55	0.410045	0.521092	1.74718e-54	288	0.658135	0.05283	1.11929e-28	0.554144	0.762126	2.52419e-27	TRUE	TRUE
12	plasma metabolites	Ile	Total phosphoglycerides	Total phosphoglycerides	1399	0.177431	0.0302671	5.69461e-09	0.118057	0.236805	2.71962e-08	294	0.337224	0.0590339	2.77567e-08	0.221032	0.453417	2.1108e-07	TRUE	TRUE
12	plasma metabolites	Ile	Tyrosine	Tyrosine	1400	0.495812	0.0258061	3.56538e-73	0.445189	0.546435	7.74925e-72	294	0.445144	0.0545114	1.00863e-14	0.337852	0.552435	1.30622e-13	TRUE	TRUE
12	plasma metabolites	Ile	Estimated degree of unsaturation	Estimated degree of unsaturation	1399	-0.381404	0.0310596	5.50717e-33	-0.442333	-0.320475	6.98231e-32	288	-0.523403	0.0576309	1.9174e-17	-0.636845	-0.409962	2.81266e-16	TRUE	TRUE
12	plasma metabolites	Ile	Total cholesterol in VLDL	Total cholesterol in VLDL	1400	0.470769	0.0269085	4.07747e-62	0.417984	0.523555	7.48707e-61	294	0.706458	0.0498497	5.96418e-35	0.608342	0.804574	1.59207e-33	TRUE	TRUE
12	plasma metabolites	Ile	Mean diameter for VLDL particles	Mean diameter for VLDL particles	1400	0.598223	0.0252982	3.11952e-104	0.548596	0.647849	1.0717e-102	294	0.793966	0.0450125	1.00583e-47	0.705371	0.882561	5.48179e-46	TRUE	TRUE
12	plasma metabolites	Ile	Triglycerides in VLDL	Triglycerides in VLDL	1400	0.654624	0.0245035	2.52031e-127	0.606556	0.702692	2.98237e-125	294	0.865424	0.0424002	6.81626e-58	0.781971	0.948878	8.91567e-55	TRUE	TRUE
12	plasma metabolites	Ile	Total cholesterol in very large HDL	Total cholesterol in very large HDL	1400	-0.278424	0.0280094	1.52869e-22	-0.33337	-0.223479	1.48005e-21	294	-0.354677	0.0629565	4.19626e-08	-0.478591	-0.230764	3.13641e-07	TRUE	TRUE
12	plasma metabolites	Ile	Total cholesterol to total lipids ratio in very large HDL	Total cholesterol to total lipids ratio in very large HDL	1375	0.248717	0.0274005	3.77823e-19	0.194966	0.302469	3.27139e-18	292	0.215044	0.0611747	0.000510658	0.0946338	0.335453	0.00181014	TRUE	TRUE
12	plasma metabolites	Ile	Cholesterol esters in very large HDL	Cholesterol esters in very large HDL	1400	-0.286837	0.0283141	2.53405e-23	-0.34238	-0.231294	2.59497e-22	294	-0.346937	0.0635088	1.01431e-07	-0.471937	-0.221936	7.17142e-07	TRUE	TRUE
12	plasma metabolites	Ile	Cholesterol esters to total lipids ratio in very large HDL	Cholesterol esters to total lipids ratio in very large HDL	1375	0.23517	0.0275095	3.27444e-17	0.181205	0.289136	2.54546e-16	292	0.178759	0.0611579	0.0037448	0.0583821	0.299136	0.0108367	TRUE	TRUE
12	plasma metabolites	Ile	Free cholesterol in very large HDL	Free cholesterol in very large HDL	1400	-0.246174	0.0277128	1.95985e-18	-0.300537	-0.191811	1.65654e-17	294	-0.349283	0.0610209	2.61063e-08	-0.469386	-0.229179	2.00865e-07	TRUE	TRUE
12	plasma metabolites	Ile	Free cholesterol to total lipids ratio in very large HDL	Free cholesterol to total lipids ratio in very large HDL	1375	0.127409	0.0328132	0.000108149	0.0630398	0.191779	0.000327212	292	0.208972	0.0619528	0.000845893	0.0870302	0.330913	0.00287384	TRUE	TRUE
12	plasma metabolites	Ile	Total lipids in very large HDL	Total lipids in very large HDL	1400	-0.279212	0.0270037	3.39323e-24	-0.332184	-0.22624	3.57801e-23	294	-0.408803	0.0597685	4.75493e-11	-0.526441	-0.291164	4.93607e-10	TRUE	TRUE
12	plasma metabolites	Ile	Concentration of very large HDL particles	Concentration of very large HDL particles	1375	-0.233498	0.0276448	7.56321e-17	-0.287729	-0.179267	5.83682e-16	294	-0.402449	0.0597775	9.02507e-11	-0.520106	-0.284793	9.08061e-10	TRUE	TRUE
12	plasma metabolites	Ile	Phospholipids in very large HDL	Phospholipids in very large HDL	1400	-0.290995	0.0263037	2.50294e-27	-0.342594	-0.239396	2.80593e-26	294	-0.485358	0.0558122	2.66488e-16	-0.59521	-0.375507	3.74802e-15	TRUE	TRUE
12	plasma metabolites	Ile	Phospholipids to total lipids ratio in very large HDL	Phospholipids to total lipids ratio in very large HDL	1375	-0.351229	0.0263149	2.70953e-38	-0.402851	-0.299607	3.79691e-37	292	-0.474066	0.0559611	1.2957e-15	-0.584213	-0.363918	1.7472e-14	TRUE	TRUE
12	plasma metabolites	Ile	Triglycerides in very large HDL	Triglycerides in very large HDL	1400	0.287159	0.0316371	3.71328e-19	0.225098	0.34922	3.24151e-18	294	0.649872	0.0547632	1.03504e-26	0.542085	0.757658	2.29464e-25	TRUE	TRUE
12	plasma metabolites	Ile	Triglycerides to total lipids ratio in very large HDL	Triglycerides to total lipids ratio in very large HDL	1375	0.576691	0.0269349	5.83349e-88	0.523853	0.629529	1.77505e-86	292	0.790736	0.0470662	1.52809e-44	0.698096	0.883376	6.44754e-43	TRUE	TRUE
12	plasma metabolites	Ile	Total cholesterol in very large VLDL	Total cholesterol in very large VLDL	1383	0.658375	0.0252391	3.05609e-122	0.608864	0.707886	1.91455e-120	294	0.808184	0.0461128	2.62093e-47	0.717423	0.898945	1.31853e-45	TRUE	TRUE
12	plasma metabolites	Ile	Total cholesterol to total lipids ratio in very large VLDL	Total cholesterol to total lipids ratio in very large VLDL	1175	-0.318299	0.0336141	1.5005e-20	-0.38425	-0.252348	1.37762e-19	269	-0.443592	0.063444	2.23486e-11	-0.568515	-0.318669	2.35742e-10	TRUE	TRUE
12	plasma metabolites	Ile	Cholesterol esters in very large VLDL	Cholesterol esters in very large VLDL	1383	0.654935	0.0252087	1.9117e-121	0.605484	0.704387	1.13109e-119	294	0.80946	0.0459957	1.41621e-47	0.718929	0.89999	7.40961e-46	TRUE	TRUE
12	plasma metabolites	Ile	Cholesterol esters to total lipids ratio in very large VLDL	Cholesterol esters to total lipids ratio in very large VLDL	1175	-0.323838	0.0339387	7.84915e-21	-0.390425	-0.25725	7.269e-20	269	-0.470864	0.0624556	7.67478e-13	-0.593841	-0.347888	8.88372e-12	TRUE	TRUE
12	plasma metabolites	Ile	Free cholesterol in very large VLDL	Free cholesterol in very large VLDL	1383	0.658116	0.0253992	6.4537e-121	0.608291	0.707942	3.27295e-119	294	0.804149	0.0463936	1.35487e-46	0.712836	0.895463	6.32919e-45	TRUE	TRUE
12	plasma metabolites	Ile	Free cholesterol to total lipids ratio in very large VLDL	Free cholesterol to total lipids ratio in very large VLDL	1175	-0.245418	0.0338005	7.00195e-13	-0.311734	-0.179101	4.74973e-12	269	-0.268118	0.0675693	9.35214e-05	-0.401164	-0.135073	0.000379894	TRUE	TRUE
12	plasma metabolites	Ile	Total lipids in very large VLDL	Total lipids in very large VLDL	1383	0.680984	0.0249208	9.83422e-132	0.632097	0.729871	2.09469e-129	294	0.828773	0.0447465	5.58063e-51	0.740701	0.916845	3.84182e-49	TRUE	TRUE
12	plasma metabolites	Ile	Concentration of very large VLDL particles	Concentration of very large VLDL particles	1175	0.703112	0.026572	2.62704e-121	0.650978	0.755247	1.47252e-119	294	0.830966	0.0445835	2.07223e-51	0.743215	0.918717	1.50582e-49	TRUE	TRUE
12	plasma metabolites	Ile	Phospholipids in very large VLDL	Phospholipids in very large VLDL	1383	0.678022	0.0252311	3.01269e-128	0.628526	0.727517	4.58359e-126	294	0.823264	0.045173	6.92081e-50	0.734353	0.912175	4.52621e-48	TRUE	TRUE
12	plasma metabolites	Ile	Phospholipids to total lipids ratio in very large VLDL	Phospholipids to total lipids ratio in very large VLDL	1175	0.206222	0.034855	4.3118e-09	0.137837	0.274607	2.07786e-08	269	0.301715	0.0656203	6.63572e-06	0.172507	0.430923	3.2877e-05	TRUE	TRUE
12	plasma metabolites	Ile	Triglycerides in very large VLDL	Triglycerides in very large VLDL	1383	0.684302	0.0248605	2.82593e-133	0.635534	0.73307	1.0032e-130	294	0.833723	0.0443277	4.9218e-52	0.746476	0.92097	3.78689e-50	TRUE	TRUE
12	plasma metabolites	Ile	Triglycerides to total lipids ratio in very large VLDL	Triglycerides to total lipids ratio in very large VLDL	1175	0.223754	0.0340448	7.44124e-11	0.156959	0.29055	4.08501e-10	269	0.29145	0.0659784	1.46116e-05	0.161537	0.421363	6.92463e-05	TRUE	TRUE
12	plasma metabolites	Ile	Total cholesterol in very small VLDL	Total cholesterol in very small VLDL	1400	0.0166185	0.0307076	0.588466	-0.0436196	0.0768566	0.66814	294	0.0696495	0.0614632	0.258077	-0.0513245	0.190623	0.383596	FALSE	TRUE
12	plasma metabolites	Ile	Total cholesterol to total lipids ratio in very small VLDL	Total cholesterol to total lipids ratio in very small VLDL	1400	-0.523388	0.0286453	4.91393e-67	-0.579581	-0.467196	9.87422e-66	294	-0.705046	0.0524057	2.39839e-32	-0.808193	-0.601899	5.91904e-31	TRUE	TRUE
12	plasma metabolites	Ile	Cholesterol esters in very small VLDL	Cholesterol esters in very small VLDL	1400	0.00323179	0.0308523	0.916589	-0.05729	0.0637536	0.940431	294	0.0475983	0.0621659	0.444502	-0.0747587	0.169955	0.574669	FALSE	TRUE
12	plasma metabolites	Ile	Cholesterol esters to total lipids ratio in very small VLDL	Cholesterol esters to total lipids ratio in very small VLDL	1400	-0.43771	0.0296352	5.61339e-46	-0.495844	-0.379575	8.1894e-45	294	-0.568121	0.058344	1.48658e-19	-0.682956	-0.453286	2.59259e-18	TRUE	TRUE
12	plasma metabolites	Ile	Free cholesterol in very small VLDL	Free cholesterol in very small VLDL	1400	0.0377108	0.0306428	0.218658	-0.0224001	0.0978217	0.302218	294	0.109443	0.0610695	0.0741666	-0.0107565	0.229642	0.139382	FALSE	TRUE
12	plasma metabolites	Ile	Free cholesterol to total lipids ratio in very small VLDL	Free cholesterol to total lipids ratio in very small VLDL	1400	-0.449703	0.0290084	3.93992e-50	-0.506608	-0.392798	6.1706e-49	294	-0.726487	0.0501359	4.0975e-36	-0.825167	-0.627808	1.11657e-34	TRUE	TRUE
12	plasma metabolites	Ile	Total lipids in very small VLDL	Total lipids in very small VLDL	1400	0.197559	0.0297956	4.77018e-11	0.13911	0.256008	2.73131e-10	294	0.329222	0.0587053	4.79689e-08	0.213676	0.444768	3.54482e-07	TRUE	TRUE
12	plasma metabolites	Ile	Concentration of very small VLDL particles	Concentration of very small VLDL particles	1400	0.243916	0.0294932	3.08324e-16	0.186061	0.301772	2.36234e-15	294	0.393007	0.0576832	5.57615e-11	0.279473	0.506541	5.74299e-10	TRUE	TRUE
12	plasma metabolites	Ile	Phospholipids in very small VLDL	Phospholipids in very small VLDL	1400	0.10717	0.0303291	0.000423371	0.0476744	0.166666	0.00112162	294	0.205524	0.0599347	0.000693955	0.0875589	0.32349	0.0024013	TRUE	TRUE
12	plasma metabolites	Ile	Phospholipids to total lipids ratio in very small VLDL	Phospholipids to total lipids ratio in very small VLDL	1400	-0.204896	0.0300782	1.42589e-11	-0.2639	-0.145893	8.53133e-11	294	-0.302186	0.0599044	8.06325e-07	-0.420092	-0.18428	4.81586e-06	TRUE	TRUE
12	plasma metabolites	Ile	Triglycerides in very small VLDL	Triglycerides in very small VLDL	1400	0.51889	0.0273734	1.7605e-71	0.465193	0.572588	3.67634e-70	294	0.757721	0.0479332	5.8827e-41	0.663377	0.852065	1.74877e-39	TRUE	TRUE
12	plasma metabolites	Ile	Triglycerides to total lipids ratio in very small VLDL	Triglycerides to total lipids ratio in very small VLDL	1400	0.558107	0.0282053	5.25019e-77	0.502778	0.613436	1.27078e-75	294	0.761251	0.0475941	1.20182e-41	0.667575	0.854927	3.8341e-40	TRUE	TRUE
12	plasma metabolites	Ile	Total cholesterol in chylomicrons and extremely large VLDL	Total cholesterol in chylomicrons and extremely large VLDL	1391	0.63871	0.0255416	3.24499e-114	0.588606	0.688814	1.23426e-112	294	0.790651	0.0471432	1.62016e-44	0.697862	0.88344	6.62239e-43	TRUE	TRUE
12	plasma metabolites	Ile	Total cholesterol to total lipids ratio in chylomicrons and extremely large VLDL	Total cholesterol to total lipids ratio in chylomicrons and extremely large VLDL	1313	-0.129068	0.033478	0.000121199	-0.194744	-0.0633914	0.000361561	273	-0.147108	0.0672276	0.0295207	-0.279472	-0.0147448	0.064787	TRUE	TRUE
12	plasma metabolites	Ile	Cholesterol esters in chylomicrons and extremely large VLDL	Cholesterol esters in chylomicrons and extremely large VLDL	1391	0.596875	0.0261083	2.04217e-98	0.545659	0.648091	6.7966e-97	294	0.769884	0.0482186	1.52645e-41	0.674979	0.86479	4.75379e-40	TRUE	TRUE
12	plasma metabolites	Ile	Cholesterol esters to total lipids ratio in chylomicrons and extremely large VLDL	Cholesterol esters to total lipids ratio in chylomicrons and extremely large VLDL	1313	-0.204167	0.0333912	1.27742e-09	-0.269673	-0.138661	6.50932e-09	273	-0.239958	0.0665043	0.000368084	-0.370897	-0.109018	0.0013411	TRUE	TRUE
12	plasma metabolites	Ile	Free cholesterol in chylomicrons and extremely large VLDL	Free cholesterol in chylomicrons and extremely large VLDL	1391	0.675592	0.0251825	4.8601e-128	0.626192	0.724992	6.47001e-126	294	0.79766	0.0466845	1.10938e-45	0.705773	0.889546	5.0037e-44	TRUE	TRUE
12	plasma metabolites	Ile	Free cholesterol to total lipids ratio in chylomicrons and extremely large VLDL	Free cholesterol to total lipids ratio in chylomicrons and extremely large VLDL	1313	0.103245	0.0338316	0.00232104	0.0368751	0.169615	0.00539718	273	0.575906	0.0601494	7.36128e-19	0.457478	0.694333	1.25046e-17	TRUE	TRUE
12	plasma metabolites	Ile	Total lipids in chylomicrons and extremely large VLDL	Total lipids in chylomicrons and extremely large VLDL	1391	0.658914	0.0251956	7.18419e-123	0.609488	0.70834	5.46511e-121	294	0.779109	0.0478406	1.01244e-42	0.684947	0.87327	3.78364e-41	TRUE	TRUE
12	plasma metabolites	Ile	Concentration of chylomicrons and extremely large VLDL particles	Concentration of chylomicrons and extremely large VLDL particles	1313	0.664048	0.0259735	2.95147e-117	0.613094	0.715002	1.20897e-115	294	0.777235	0.0479482	1.92642e-42	0.682862	0.871608	6.81014e-41	TRUE	TRUE
12	plasma metabolites	Ile	Phospholipids in chylomicrons and extremely large VLDL	Phospholipids in chylomicrons and extremely large VLDL	1391	0.664494	0.0254147	7.96062e-123	0.614639	0.71435	5.65204e-121	294	0.78506	0.047477	1.20505e-43	0.691614	0.878506	4.77637e-42	TRUE	TRUE
12	plasma metabolites	Ile	Phospholipids to total lipids ratio in chylomicrons and extremely large VLDL	Phospholipids to total lipids ratio in chylomicrons and extremely large VLDL	1313	-0.0167045	0.0334947	0.61806	-0.0824137	0.0490047	0.690211	273	0.427567	0.0644792	1.84008e-10	0.300615	0.554519	1.82335e-09	TRUE	TRUE
12	plasma metabolites	Ile	Triglycerides in chylomicrons and extremely large VLDL	Triglycerides in chylomicrons and extremely large VLDL	1391	0.659803	0.0251554	1.85719e-123	0.610456	0.70915	1.52146e-121	294	0.772143	0.0482152	1.01523e-41	0.677245	0.867042	3.31982e-40	TRUE	TRUE
12	plasma metabolites	Ile	Triglycerides to total lipids ratio in chylomicrons and extremely large VLDL	Triglycerides to total lipids ratio in chylomicrons and extremely large VLDL	1313	0.118101	0.0331211	0.000375936	0.0531244	0.183077	0.000998433	273	0.0701835	0.0675041	0.299423	-0.0627246	0.203092	0.428945	TRUE	TRUE
13	circulating proteins	Ile	TNFRSF14	TNFRSF14	1281	0.00768945	0.0354128	0.828136	-0.0617843	0.0771632	0.874098	NA	NA	NA	NA	NA	NA	NA	FALSE	FALSE
13	circulating proteins	Ile	LDL.receptor	LDL.receptor	1281	0.32718	0.0312801	1.26799e-24	0.265813	0.388546	1.36405e-23	NA	NA	NA	NA	NA	NA	NA	TRUE	FALSE
13	circulating proteins	Ile	ITGB2	ITGB2	1281	0.0050372	0.0352551	0.886409	-0.0641272	0.0742016	0.919207	NA	NA	NA	NA	NA	NA	NA	FALSE	FALSE
13	circulating proteins	Ile	IL.17RA	IL.17RA	1281	0.00100232	0.0357505	0.977637	-0.069134	0.0711386	0.981323	NA	NA	NA	NA	NA	NA	NA	FALSE	FALSE
13	circulating proteins	Ile	TNF.R2	TNF.R2	1281	-0.00757511	0.035317	0.8302	-0.0768609	0.0617107	0.874455	NA	NA	NA	NA	NA	NA	NA	FALSE	FALSE
13	circulating proteins	Ile	MMP.9	MMP.9	1281	0.0569405	0.0352718	0.106702	-0.0122566	0.126138	0.163508	NA	NA	NA	NA	NA	NA	NA	FALSE	FALSE
13	circulating proteins	Ile	EPHB4	EPHB4	1281	-0.0691875	0.0356723	0.0526572	-0.13917	0.000795367	0.0870888	NA	NA	NA	NA	NA	NA	NA	FALSE	FALSE
13	circulating proteins	Ile	IL2.RA	IL2.RA	1281	-0.00338764	0.0357493	0.924519	-0.0735214	0.0667461	0.946743	NA	NA	NA	NA	NA	NA	NA	FALSE	FALSE
13	circulating proteins	Ile	OPG	OPG	1281	-0.0726959	0.0341131	0.0332778	-0.13962	-0.00577196	0.0580046	291	0.150525	0.0616763	0.0152731	0.0291267	0.271924	0.0370634	TRUE	TRUE
13	circulating proteins	Ile	ALCAM	ALCAM	1281	-0.0445073	0.0351892	0.206173	-0.113542	0.0245277	0.288156	NA	NA	NA	NA	NA	NA	NA	FALSE	FALSE
13	circulating proteins	Ile	TFF3	TFF3	1281	-0.0759116	0.0329296	0.0213112	-0.140514	-0.0113095	0.0391993	NA	NA	NA	NA	NA	NA	NA	TRUE	FALSE
13	circulating proteins	Ile	SELP	SELP	1281	0.0570703	0.0344894	0.0982268	-0.0105918	0.124732	0.153615	NA	NA	NA	NA	NA	NA	NA	FALSE	FALSE
13	circulating proteins	Ile	CSTB	CSTB	1281	0.0474078	0.0333395	0.15528	-0.0179986	0.112814	0.225914	NA	NA	NA	NA	NA	NA	NA	FALSE	FALSE
13	circulating proteins	Ile	MCP.1	MCP.1	1281	0.0446549	0.0342127	0.192055	-0.0224644	0.111774	0.271993	291	0.204914	0.0656374	0.00198149	0.0757182	0.334109	0.00621532	TRUE	TRUE
13	circulating proteins	Ile	CD163	CD163	1281	0.0728392	0.0344611	0.0347376	0.00523254	0.140446	0.0599604	NA	NA	NA	NA	NA	NA	NA	FALSE	FALSE
13	circulating proteins	Ile	Gal.3	Gal.3	1281	-0.011055	0.0347558	0.75048	-0.0792398	0.0571299	0.808151	NA	NA	NA	NA	NA	NA	NA	FALSE	FALSE
13	circulating proteins	Ile	GRN	GRN	1281	0.0123914	0.0356763	0.728403	-0.0575993	0.0823821	0.790773	NA	NA	NA	NA	NA	NA	NA	FALSE	FALSE
13	circulating proteins	Ile	MEPE	MEPE	1281	-0.0580286	0.0340197	0.0883007	-0.124769	0.00871208	0.139319	NA	NA	NA	NA	NA	NA	NA	FALSE	FALSE
13	circulating proteins	Ile	BLM.hydrolase	BLM.hydrolase	1281	0.00455502	0.0350647	0.896663	-0.0642357	0.0733457	0.926495	NA	NA	NA	NA	NA	NA	NA	FALSE	FALSE
13	circulating proteins	Ile	PLC	PLC	1281	0.0317956	0.0351887	0.366392	-0.0372384	0.10083	0.46015	NA	NA	NA	NA	NA	NA	NA	FALSE	FALSE
13	circulating proteins	Ile	LTBR	LTBR	1281	-0.0334455	0.0357094	0.349141	-0.103501	0.0366101	0.441086	NA	NA	NA	NA	NA	NA	NA	FALSE	FALSE
13	circulating proteins	Ile	Notch.3	Notch.3	1281	-0.140629	0.0342967	4.38616e-05	-0.207913	-0.0733444	0.000142852	NA	NA	NA	NA	NA	NA	NA	TRUE	FALSE
13	circulating proteins	Ile	TIMP4	TIMP4	1281	-0.13177	0.0331596	7.46862e-05	-0.196824	-0.0667172	0.000233257	NA	NA	NA	NA	NA	NA	NA	TRUE	FALSE
13	circulating proteins	Ile	CNTN1	CNTN1	1281	-0.0429632	0.0351635	0.222004	-0.111948	0.0260214	0.306261	NA	NA	NA	NA	NA	NA	NA	FALSE	FALSE
13	circulating proteins	Ile	CDH5	CDH5	1281	-0.0226568	0.0356394	0.525071	-0.0925751	0.0472615	0.612487	NA	NA	NA	NA	NA	NA	NA	FALSE	FALSE
13	circulating proteins	Ile	TLT.2	TLT.2	1281	-0.00629195	0.0354947	0.859329	-0.0759264	0.0633425	0.899003	NA	NA	NA	NA	NA	NA	NA	FALSE	FALSE
13	circulating proteins	Ile	FABP4	FABP4	1281	0.0942972	0.0264196	0.000371332	0.0424667	0.146128	0.000988671	NA	NA	NA	NA	NA	NA	NA	TRUE	FALSE
13	circulating proteins	Ile	TFPI	TFPI	1281	0.0539363	0.0337506	0.110272	-0.0122764	0.120149	0.168251	NA	NA	NA	NA	NA	NA	NA	FALSE	FALSE
13	circulating proteins	Ile	PAI	PAI	1281	0.317804	0.0313223	2.56883e-23	0.256355	0.379253	2.60553e-22	NA	NA	NA	NA	NA	NA	NA	TRUE	FALSE
13	circulating proteins	Ile	CCL24	CCL24	1281	0.0122247	0.0353317	0.729402	-0.0570899	0.0815393	0.791052	NA	NA	NA	NA	NA	NA	NA	FALSE	FALSE
13	circulating proteins	Ile	TR	TR	1281	0.0438715	0.0355696	0.217654	-0.0259099	0.113653	0.301433	NA	NA	NA	NA	NA	NA	NA	FALSE	FALSE
13	circulating proteins	Ile	TNFRSF10C	TNFRSF10C	1281	-0.051876	0.0356579	0.145964	-0.121831	0.0180786	0.215905	NA	NA	NA	NA	NA	NA	NA	FALSE	FALSE
13	circulating proteins	Ile	GDF.15	GDF.15	1281	0.00202304	0.0308324	0.947695	-0.0584647	0.0625108	0.962748	NA	NA	NA	NA	NA	NA	NA	FALSE	FALSE
13	circulating proteins	Ile	SELE	SELE	1281	0.101257	0.0342977	0.00321195	0.0339706	0.168543	0.0071117	NA	NA	NA	NA	NA	NA	NA	TRUE	FALSE
13	circulating proteins	Ile	AZU1	AZU1	1281	0.0274277	0.0351275	0.435064	-0.0414864	0.0963417	0.529535	NA	NA	NA	NA	NA	NA	NA	FALSE	FALSE
13	circulating proteins	Ile	DLK.1	DLK.1	1281	0.120277	0.0342983	0.000469316	0.0529892	0.187564	0.00122206	NA	NA	NA	NA	NA	NA	NA	TRUE	FALSE
13	circulating proteins	Ile	SPON1	SPON1	1281	-0.00896709	0.0347917	0.796652	-0.0772224	0.0592882	0.845897	NA	NA	NA	NA	NA	NA	NA	FALSE	FALSE
13	circulating proteins	Ile	MPO	MPO	1281	-0.0573972	0.0355088	0.10625	-0.127059	0.0122648	0.163101	NA	NA	NA	NA	NA	NA	NA	FALSE	FALSE
13	circulating proteins	Ile	CXCL16	CXCL16	1281	-0.0332596	0.0354284	0.348019	-0.102764	0.0362447	0.440472	NA	NA	NA	NA	NA	NA	NA	FALSE	FALSE
13	circulating proteins	Ile	IL.6RA	IL.6RA	1281	-0.0115353	0.0356192	0.746104	-0.081414	0.0583434	0.806094	NA	NA	NA	NA	NA	NA	NA	FALSE	FALSE
13	circulating proteins	Ile	RETN	RETN	1281	-0.0582394	0.0354772	0.100919	-0.127839	0.0113607	0.156904	NA	NA	NA	NA	NA	NA	NA	FALSE	FALSE
13	circulating proteins	Ile	IGFBP.1	IGFBP.1	1281	-0.193945	0.0295207	7.31922e-11	-0.25186	-0.136031	4.03885e-10	NA	NA	NA	NA	NA	NA	NA	TRUE	FALSE
13	circulating proteins	Ile	CHIT1	CHIT1	1281	-0.119021	0.0345996	0.000600608	-0.186899	-0.0511424	0.00153761	NA	NA	NA	NA	NA	NA	NA	TRUE	FALSE
13	circulating proteins	Ile	TR.AP	TR.AP	1281	0.100107	0.0338655	0.00317361	0.0336689	0.166545	0.0070709	NA	NA	NA	NA	NA	NA	NA	TRUE	FALSE
13	circulating proteins	Ile	CCL22	CCL22	1281	0.0802854	0.035466	0.0237584	0.0107072	0.149864	0.0434754	NA	NA	NA	NA	NA	NA	NA	TRUE	FALSE
13	circulating proteins	Ile	PSP.D	PSP.D	1281	0.0274021	0.0353373	0.438221	-0.0419235	0.0967278	0.531989	NA	NA	NA	NA	NA	NA	NA	FALSE	FALSE
13	circulating proteins	Ile	PI3	PI3	1281	0.0212403	0.0347638	0.541316	-0.0469601	0.0894407	0.627997	NA	NA	NA	NA	NA	NA	NA	FALSE	FALSE
13	circulating proteins	Ile	Ep.CAM	Ep.CAM	1281	0.00714603	0.0355451	0.840698	-0.0625872	0.0768792	0.882112	NA	NA	NA	NA	NA	NA	NA	FALSE	FALSE
13	circulating proteins	Ile	AP.N	AP.N	1281	-0.0422264	0.0353011	0.23185	-0.111481	0.0270282	0.315754	NA	NA	NA	NA	NA	NA	NA	FALSE	FALSE
13	circulating proteins	Ile	AXL	AXL	1281	-0.0138229	0.0352829	0.695291	-0.0830418	0.0553959	0.763386	NA	NA	NA	NA	NA	NA	NA	FALSE	FALSE
13	circulating proteins	Ile	IL.1RT1	IL.1RT1	1281	-0.0741686	0.0355126	0.036949	-0.143838	-0.00449918	0.0636742	NA	NA	NA	NA	NA	NA	NA	FALSE	FALSE
13	circulating proteins	Ile	MMP.2	MMP.2	1281	-0.110488	0.035136	0.00170157	-0.179419	-0.0415577	0.00409069	NA	NA	NA	NA	NA	NA	NA	TRUE	FALSE
13	circulating proteins	Ile	FAS	FAS	1281	0.0511194	0.0340441	0.133457	-0.0156692	0.117908	0.199064	NA	NA	NA	NA	NA	NA	NA	FALSE	FALSE
13	circulating proteins	Ile	MB	MB	1281	-0.072079	0.03245	0.0265104	-0.13574	-0.0084177	0.0476918	NA	NA	NA	NA	NA	NA	NA	TRUE	FALSE
13	circulating proteins	Ile	TNFSF13B	TNFSF13B	1281	-0.0128418	0.0351531	0.714941	-0.0818059	0.0561224	0.780053	NA	NA	NA	NA	NA	NA	NA	FALSE	FALSE
13	circulating proteins	Ile	PRTN3	PRTN3	1281	-0.0587661	0.0357242	0.100217	-0.128851	0.0113185	0.156348	NA	NA	NA	NA	NA	NA	NA	FALSE	FALSE
13	circulating proteins	Ile	PCSK9	PCSK9	1281	0.114394	0.0351809	0.00117759	0.0453753	0.183413	0.00292338	NA	NA	NA	NA	NA	NA	NA	TRUE	FALSE
13	circulating proteins	Ile	U.PAR	U.PAR	1281	-0.0443622	0.0347691	0.202219	-0.112573	0.0238486	0.283001	NA	NA	NA	NA	NA	NA	NA	FALSE	FALSE
13	circulating proteins	Ile	OPN	OPN	1281	-0.0945966	0.0354998	0.0078027	-0.164241	-0.0249522	0.0158889	NA	NA	NA	NA	NA	NA	NA	TRUE	FALSE
13	circulating proteins	Ile	CTSD	CTSD	1281	0.142429	0.0334759	2.24637e-05	0.0767555	0.208103	7.87473e-05	NA	NA	NA	NA	NA	NA	NA	TRUE	FALSE
13	circulating proteins	Ile	PGLYRP1	PGLYRP1	1281	-0.0179379	0.0357582	0.616003	-0.0880892	0.0522133	0.690211	NA	NA	NA	NA	NA	NA	NA	FALSE	FALSE
13	circulating proteins	Ile	CPA1	CPA1	1281	0.127995	0.0340365	0.000177242	0.061221	0.194768	0.000508794	NA	NA	NA	NA	NA	NA	NA	TRUE	FALSE
13	circulating proteins	Ile	JAM.A	JAM.A	1281	0.0909272	0.03557	0.0106944	0.0211452	0.160709	0.0211309	NA	NA	NA	NA	NA	NA	NA	TRUE	FALSE
13	circulating proteins	Ile	Gal.4	Gal.4	1281	0.0864442	0.0350364	0.0137454	0.0177088	0.15518	0.0264359	NA	NA	NA	NA	NA	NA	NA	TRUE	FALSE
13	circulating proteins	Ile	IL.1RT2	IL.1RT2	1281	0.0136047	0.0353127	0.700107	-0.0556726	0.0828819	0.767092	NA	NA	NA	NA	NA	NA	NA	FALSE	FALSE
13	circulating proteins	Ile	SHPS.1	SHPS.1	1281	-0.00585512	0.0356738	0.869655	-0.0758408	0.0641306	0.908022	NA	NA	NA	NA	NA	NA	NA	FALSE	FALSE
13	circulating proteins	Ile	CCL15	CCL15	1281	0.0655921	0.035673	0.0661914	-0.00439219	0.135576	0.106647	NA	NA	NA	NA	NA	NA	NA	FALSE	FALSE
13	circulating proteins	Ile	CASP.3	CASP.3	1281	0.0604079	0.0356547	0.0904617	-0.00954028	0.130356	0.142097	NA	NA	NA	NA	NA	NA	NA	FALSE	FALSE
13	circulating proteins	Ile	uPA	uPA	1281	-0.106493	0.035073	0.00244342	-0.1753	-0.0376857	0.00564477	291	0.0297029	0.0662805	0.654393	-0.100759	0.160164	0.763556	TRUE	TRUE
13	circulating proteins	Ile	CPB1	CPB1	1281	0.114694	0.0342696	0.000841229	0.0474633	0.181925	0.00211799	NA	NA	NA	NA	NA	NA	NA	TRUE	FALSE
13	circulating proteins	Ile	CHI3L1	CHI3L1	1281	0.0889366	0.0332083	0.00749822	0.0237877	0.154085	0.0153569	NA	NA	NA	NA	NA	NA	NA	TRUE	FALSE
13	circulating proteins	Ile	ST2	ST2	1281	-0.00208862	0.0321949	0.948284	-0.0652494	0.0610722	0.962748	NA	NA	NA	NA	NA	NA	NA	FALSE	FALSE
13	circulating proteins	Ile	t.PA	t.PA	1281	0.125291	0.0330255	0.000155332	0.0605006	0.190081	0.000454474	NA	NA	NA	NA	NA	NA	NA	TRUE	FALSE
13	circulating proteins	Ile	SCGB3A2	SCGB3A2	1281	-0.121602	0.0339004	0.000347092	-0.188109	-0.0550957	0.000927502	NA	NA	NA	NA	NA	NA	NA	TRUE	FALSE
3	covariate	Ile	EGFR	estimated glomerular filtration rate	1281	-0.077896	0.0356476	0.0290578	-0.14783	-0.00796169	0.0516637	NA	NA	NA	NA	NA	NA	NA	FALSE	FALSE
13	circulating proteins	Ile	IGFBP.7	IGFBP.7	1281	0.0121495	0.0339812	0.72075	-0.0545157	0.0788148	0.784866	NA	NA	NA	NA	NA	NA	NA	FALSE	FALSE
13	circulating proteins	Ile	CD93	CD93	1281	-0.069859	0.0354675	0.0490931	-0.13944	-0.000277976	0.0822078	NA	NA	NA	NA	NA	NA	NA	FALSE	FALSE
13	circulating proteins	Ile	IL.18BP	IL.18BP	1281	-0.00595101	0.0349966	0.865001	-0.0746082	0.0627062	0.90405	NA	NA	NA	NA	NA	NA	NA	FALSE	FALSE
13	circulating proteins	Ile	COL1A1	COL1A1	1281	0.0178624	0.0343967	0.603637	-0.0496179	0.0853428	0.68101	NA	NA	NA	NA	NA	NA	NA	FALSE	FALSE
13	circulating proteins	Ile	PON3	PON3	1281	-0.250294	0.0328499	4.94925e-14	-0.31474	-0.185848	3.53755e-13	NA	NA	NA	NA	NA	NA	NA	TRUE	FALSE
13	circulating proteins	Ile	CTSZ	CTSZ	1281	0.110857	0.0348654	0.00151038	0.0424573	0.179257	0.00367249	NA	NA	NA	NA	NA	NA	NA	TRUE	FALSE
13	circulating proteins	Ile	MMP.3	MMP.3	1281	-0.140895	0.0294168	1.8665e-06	-0.198606	-0.0831847	7.44502e-06	NA	NA	NA	NA	NA	NA	NA	TRUE	FALSE
13	circulating proteins	Ile	RARRES2	RARRES2	1281	0.0885623	0.0332665	0.00786057	0.0232993	0.153825	0.0159762	NA	NA	NA	NA	NA	NA	NA	TRUE	FALSE
13	circulating proteins	Ile	ICAM.2	ICAM.2	1281	-0.0422408	0.0357454	0.23754	-0.112367	0.0278854	0.32104	NA	NA	NA	NA	NA	NA	NA	FALSE	FALSE
13	circulating proteins	Ile	KLK6	KLK6	1281	-0.0821578	0.0352282	0.0198471	-0.151269	-0.0130463	0.0368887	NA	NA	NA	NA	NA	NA	NA	TRUE	FALSE
13	circulating proteins	Ile	PDGF.subunit.A	PDGF.subunit.A	1281	0.0369344	0.035529	0.298744	-0.0327674	0.106636	0.38753	NA	NA	NA	NA	NA	NA	NA	FALSE	FALSE
13	circulating proteins	Ile	TNF.R1	TNF.R1	1281	0.00419061	0.0350458	0.904838	-0.0645631	0.0729443	0.930167	NA	NA	NA	NA	NA	NA	NA	FALSE	FALSE
13	circulating proteins	Ile	IGFBP.2	IGFBP.2	1281	-0.293987	0.0305858	3.6379e-21	-0.353991	-0.233983	3.39857e-20	NA	NA	NA	NA	NA	NA	NA	TRUE	FALSE
13	circulating proteins	Ile	vWF	vWF	1281	0.081994	0.0355138	0.0211143	0.0123221	0.151666	0.0389043	NA	NA	NA	NA	NA	NA	NA	TRUE	FALSE
13	circulating proteins	Ile	PECAM.1	PECAM.1	1281	-0.0213233	0.0353348	0.546308	-0.0906439	0.0479974	0.631949	NA	NA	NA	NA	NA	NA	NA	FALSE	FALSE
13	circulating proteins	Ile	NT.pro.BNP	NT.pro.BNP	1281	-0.131892	0.0329053	6.47158e-05	-0.196447	-0.0673378	0.000203912	NA	NA	NA	NA	NA	NA	NA	TRUE	FALSE
13	circulating proteins	Ile	CCL16	CCL16	1281	0.0893095	0.0348645	0.0105327	0.0209114	0.157708	0.0208889	NA	NA	NA	NA	NA	NA	NA	TRUE	FALSE
4	glycemic	Leu	diabetes	do you have type 2 diabetes?	NA	NA	NA	NA	NA	NA	NA	294	1.08419	0.227015	1.78956e-06	-0.0803751	0.0582323	1.00032e-05	TRUE	FALSE
9	blood pressure	Ile	Hypertension	have you been diagnosed with hypertension	NA	NA	NA	NA	NA	NA	NA	294	0.49425	0.170763	0.00379936	0.0209114	0.157708	0.0109145	TRUE	FALSE
5	lipids	Ile	Biochem_nonHDL	Non-HDL cholesterol	NA	NA	NA	NA	NA	NA	NA	293	0.358337	0.0622192	2.17201e-08	0.235874	0.480801	1.69445e-07	TRUE	FALSE
7	cell counts & cytokines	Ile	BlCells_Ery	erythrocytes	NA	NA	NA	NA	NA	NA	NA	292	0.125434	0.0625751	0.045955	0.00226795	0.2486	0.093628	FALSE	FALSE
10	atherosclerosis-related	Ile	ABI_ankle_brachial_index	ABI_ankle_brachial_index	NA	NA	NA	NA	NA	NA	NA	294	-0.125631	0.0654874	0.0560491	-0.254526	0.0032637	0.110911	FALSE	FALSE
10	atherosclerosis-related	Ile	RCCA_IMT	right carotid coronary arteries intima media thickness	NA	NA	NA	NA	NA	NA	NA	290	0.00760436	0.0652744	0.90734	-0.120879	0.136087	0.941158	FALSE	FALSE
10	atherosclerosis-related	Ile	RCCA_IMTSTDEV	right carotid coronary arteries intima media thickness standard deviation within person	NA	NA	NA	NA	NA	NA	NA	289	-0.0149622	0.0657633	0.820186	-0.144409	0.114485	0.882966	FALSE	FALSE
10	atherosclerosis-related	Ile	LCCA_IMT	left carotid coronary arteries intima media thickness	NA	NA	NA	NA	NA	NA	NA	290	0.0578889	0.0642692	0.368498	-0.0686156	0.184393	0.499477	FALSE	FALSE
10	atherosclerosis-related	Ile	LCCA_IMTSTDEV	left carotid coronary arteries intima media thickness standard deviation within person	NA	NA	NA	NA	NA	NA	NA	290	0.165127	0.0642879	0.0107235	0.038586	0.291668	0.0271827	TRUE	FALSE
10	atherosclerosis-related	Ile	RCCA_DIAM	right carotid coronary diameter	NA	NA	NA	NA	NA	NA	NA	290	0.0252562	0.0621507	0.684777	-0.0970783	0.147591	0.78659	FALSE	FALSE
10	atherosclerosis-related	Ile	RCCA_DIAMSTDEV	right carotid coronary diameter standard deviation within person	NA	NA	NA	NA	NA	NA	NA	290	-0.0337418	0.0665199	0.612378	-0.164676	0.0971928	0.725534	FALSE	FALSE
10	atherosclerosis-related	Ile	LCCA_DIAM	left carotid coronary diameter	NA	NA	NA	NA	NA	NA	NA	290	-0.0238666	0.0623093	0.70198	-0.146513	0.09878	0.796349	FALSE	FALSE
10	atherosclerosis-related	Ile	LCCA_DIAMSTDEV	left carotid coronary diameter standard deviation within person	NA	NA	NA	NA	NA	NA	NA	290	-0.0504568	0.0667124	0.450077	-0.18177	0.0808568	0.580572	FALSE	FALSE
10	atherosclerosis-related	Ile	Max_plaquethicknessallvessels	maximum plaque thickness of all vessels measured	NA	NA	NA	NA	NA	NA	NA	294	0.105387	0.064464	0.10318	-0.0214936	0.232267	0.185639	FALSE	FALSE
10	atherosclerosis-related	Ile	Max_stenosis_allvessels	maximum stenosis of all vessels measured	NA	NA	NA	NA	NA	NA	NA	271	0.0666503	0.0666428	0.318169	-0.0645665	0.197867	0.447489	FALSE	FALSE
10	atherosclerosis-related	Ile	Numberofplaques	number of plaques	NA	NA	NA	NA	NA	NA	NA	294	0.157426	0.0638523	0.0142664	0.0317497	0.283102	0.0349446	TRUE	FALSE
10	atherosclerosis-related	Ile	atherosclerosis_MRI	more than 1 plaque (based on Numberofplaques)	NA	NA	NA	NA	NA	NA	NA	294	0.301577	0.146786	0.0399237	0.0317497	0.283102	0.0834189	FALSE	FALSE
10	atherosclerosis-related	Ile	PWA_C_AGPH_HR75_def	heart rate corrected central Aug/PH%	NA	NA	NA	NA	NA	NA	NA	275	0.0418655	0.0587217	0.476496	-0.0737471	0.157478	0.604464	FALSE	FALSE
10	atherosclerosis-related	Ile	PWV	Pulse wave velocity	NA	NA	NA	NA	NA	NA	NA	250	0.171837	0.0652388	0.00897887	0.043334	0.30034	0.0232562	TRUE	FALSE
6	fat distribution	Ile	VAT_def	visceral adipose tissue	NA	NA	NA	NA	NA	NA	NA	272	0.272951	0.0586848	5.20728e-06	0.157405	0.388497	2.65024e-05	TRUE	FALSE
6	fat distribution	Ile	SAT_def	subcutaneous adipose tissue	NA	NA	NA	NA	NA	NA	NA	279	-0.127204	0.0386257	0.00112106	-0.203246	-0.0511615	0.00372168	TRUE	FALSE
6	fat distribution	Ile	sSAT_def	superficial subcutaneous adipose tissue	NA	NA	NA	NA	NA	NA	NA	278	-0.128133	0.0369284	0.000605542	-0.200835	-0.055431	0.00212345	TRUE	FALSE
6	fat distribution	Ile	dSAT_def	deep subcutaneous adipose tissue	NA	NA	NA	NA	NA	NA	NA	279	-0.0967514	0.051704	0.0623792	-0.198541	0.00503784	0.121417	FALSE	FALSE
6	fat distribution	Ile	VAT_SAT_ratio	visceral adipose tissue to subcutaneous adipose tissue	NA	NA	NA	NA	NA	NA	NA	272	0.316601	0.0519787	3.91372e-09	0.214259	0.418943	3.41276e-08	TRUE	FALSE
6	fat distribution	Ile	Liver_fat	Liver fat content	NA	NA	NA	NA	NA	NA	NA	266	0.35631	0.0645949	8.36538e-08	0.229114	0.483506	5.97919e-07	TRUE	FALSE
6	fat distribution	Ile	Adipocyte_area	Adipocyte area	NA	NA	NA	NA	NA	NA	NA	257	0.097905	0.0654782	0.13611	-0.0310517	0.226862	0.232418	FALSE	FALSE
13	circulating proteins	Ile	BMP.6	BMP.6	NA	NA	NA	NA	NA	NA	NA	289	0.0189216	0.0676719	0.779982	-0.114283	0.152126	0.855169	FALSE	FALSE
13	circulating proteins	Ile	ANGPT1	ANGPT1	NA	NA	NA	NA	NA	NA	NA	289	0.14928	0.0671732	0.0270528	0.0170573	0.281502	0.0601637	FALSE	FALSE
13	circulating proteins	Ile	ADM	ADM	NA	NA	NA	NA	NA	NA	NA	289	0.065825	0.0621401	0.290366	-0.0564903	0.18814	0.420131	FALSE	FALSE
13	circulating proteins	Ile	CD40.L	CD40.L	NA	NA	NA	NA	NA	NA	NA	289	0.24313	0.0657377	0.000260488	0.113734	0.372527	0.000979023	TRUE	FALSE
13	circulating proteins	Ile	SLAMF7	SLAMF7	NA	NA	NA	NA	NA	NA	NA	289	0.0825828	0.0672516	0.22048	-0.0497941	0.21496	0.34481	FALSE	FALSE
13	circulating proteins	Ile	PGF	PGF	NA	NA	NA	NA	NA	NA	NA	289	0.202156	0.0632588	0.00155282	0.0776385	0.326674	0.00499038	TRUE	FALSE
13	circulating proteins	Ile	ADAM.TS13	ADAM.TS13	NA	NA	NA	NA	NA	NA	NA	289	0.0460407	0.0663785	0.488497	-0.0846176	0.176699	0.614299	FALSE	FALSE
13	circulating proteins	Ile	BOC	BOC	NA	NA	NA	NA	NA	NA	NA	289	-0.209561	0.064855	0.00137817	-0.33722	-0.0819016	0.00445099	TRUE	FALSE
13	circulating proteins	Ile	IL.4RA	IL.4RA	NA	NA	NA	NA	NA	NA	NA	288	0.114899	0.0666814	0.0859661	-0.0163575	0.246155	0.157926	FALSE	FALSE
13	circulating proteins	Ile	SRC	SRC	NA	NA	NA	NA	NA	NA	NA	289	0.0805142	0.0669012	0.229797	-0.051173	0.212201	0.355709	FALSE	FALSE
13	circulating proteins	Ile	IL.1ra	IL.1ra	NA	NA	NA	NA	NA	NA	NA	289	0.320143	0.0575971	6.29417e-08	0.20677	0.433516	4.57377e-07	TRUE	FALSE
13	circulating proteins	Ile	TNFRSF10A	TNFRSF10A	NA	NA	NA	NA	NA	NA	NA	289	0.33414	0.0616288	1.26533e-07	0.212831	0.455449	8.80343e-07	TRUE	FALSE
13	circulating proteins	Ile	STK4	STK4	NA	NA	NA	NA	NA	NA	NA	262	0.145459	0.070241	0.0393751	0.00713481	0.283782	0.0827759	FALSE	FALSE
13	circulating proteins	Ile	IDUA	IDUA	NA	NA	NA	NA	NA	NA	NA	289	0.253092	0.0659461	0.000153121	0.123285	0.382899	0.000605083	TRUE	FALSE
13	circulating proteins	Ile	TNFRSF11A	TNFRSF11A	NA	NA	NA	NA	NA	NA	NA	289	0.257401	0.0606245	2.95664e-05	0.138069	0.376733	0.000131989	TRUE	FALSE
13	circulating proteins	Ile	PAR.1	PAR.1	NA	NA	NA	NA	NA	NA	NA	289	0.103017	0.0673938	0.127484	-0.0296396	0.235674	0.22086	FALSE	FALSE
13	circulating proteins	Ile	TRAIL.R2	TRAIL.R2	NA	NA	NA	NA	NA	NA	NA	289	0.0664465	0.0647835	0.305923	-0.0610721	0.193965	0.434182	FALSE	FALSE
13	circulating proteins	Ile	PRSS27	PRSS27	NA	NA	NA	NA	NA	NA	NA	289	0.185666	0.066494	0.00559125	0.0547809	0.316552	0.0152999	TRUE	FALSE
13	circulating proteins	Ile	TIE2	TIE2	NA	NA	NA	NA	NA	NA	NA	289	0.110732	0.0668521	0.098754	-0.0208583	0.242323	0.178412	FALSE	FALSE
13	circulating proteins	Ile	TF	TF	NA	NA	NA	NA	NA	NA	NA	289	-0.017872	0.0667929	0.789223	-0.149346	0.113602	0.862101	FALSE	FALSE
13	circulating proteins	Ile	IL1RL2	IL1RL2	NA	NA	NA	NA	NA	NA	NA	289	0.0833149	0.0636142	0.191363	-0.0419021	0.208532	0.305993	FALSE	FALSE
13	circulating proteins	Ile	PDGF.subunit.B	PDGF.subunit.B	NA	NA	NA	NA	NA	NA	NA	289	0.194338	0.0662689	0.00363657	0.0638951	0.32478	0.0105938	TRUE	FALSE
13	circulating proteins	Ile	IL.27	IL.27	NA	NA	NA	NA	NA	NA	NA	289	-0.061658	0.0672267	0.359837	-0.193986	0.0706698	0.489767	FALSE	FALSE
13	circulating proteins	Ile	IL.17D	IL.17D	NA	NA	NA	NA	NA	NA	NA	289	-0.0311003	0.066926	0.642506	-0.162836	0.100636	0.755074	FALSE	FALSE
13	circulating proteins	Ile	LOX.1	LOX.1	NA	NA	NA	NA	NA	NA	NA	289	0.29474	0.064692	7.75883e-06	0.167401	0.422078	3.81524e-05	TRUE	FALSE
13	circulating proteins	Ile	Gal.9	Gal.9	NA	NA	NA	NA	NA	NA	NA	289	0.363511	0.0599532	4.25539e-09	0.2455	0.481522	3.66188e-08	TRUE	FALSE
13	circulating proteins	Ile	GIF	GIF	NA	NA	NA	NA	NA	NA	NA	289	0.183887	0.0667498	0.00625221	0.0524979	0.315276	0.0167924	TRUE	FALSE
13	circulating proteins	Ile	PIgR	PIgR	NA	NA	NA	NA	NA	NA	NA	289	-0.0109213	0.0660212	0.86873	-0.140876	0.119034	0.919336	FALSE	FALSE
13	circulating proteins	Ile	RAGE	RAGE	NA	NA	NA	NA	NA	NA	NA	289	0.0353414	0.0673451	0.600147	-0.0972195	0.167902	0.718199	FALSE	FALSE
13	circulating proteins	Ile	SOD2	SOD2	NA	NA	NA	NA	NA	NA	NA	289	0.0694109	0.0663138	0.296129	-0.0611199	0.199942	0.425177	FALSE	FALSE
13	circulating proteins	Ile	CTRC	CTRC	NA	NA	NA	NA	NA	NA	NA	289	0.130469	0.0670001	0.0524886	-0.00141298	0.262351	0.105461	FALSE	FALSE
13	circulating proteins	Ile	SPON2	SPON2	NA	NA	NA	NA	NA	NA	NA	289	0.247379	0.0626494	9.92666e-05	0.124061	0.370697	0.000400743	TRUE	FALSE
13	circulating proteins	Ile	GH	GH	NA	NA	NA	NA	NA	NA	NA	289	-0.0870935	0.0634191	0.170746	-0.211926	0.0377395	0.277894	FALSE	FALSE
13	circulating proteins	Ile	FS	FS	NA	NA	NA	NA	NA	NA	NA	289	0.209077	0.066077	0.00172489	0.0790122	0.339142	0.00548944	TRUE	FALSE
13	circulating proteins	Ile	GLO1	GLO1	NA	NA	NA	NA	NA	NA	NA	289	0.379901	0.0628196	4.6405e-09	0.256248	0.503554	3.94141e-08	TRUE	FALSE
13	circulating proteins	Ile	CD84	CD84	NA	NA	NA	NA	NA	NA	NA	289	0.0941381	0.0674993	0.164214	-0.0387263	0.227002	0.271545	FALSE	FALSE
13	circulating proteins	Ile	PAPPA	PAPPA	NA	NA	NA	NA	NA	NA	NA	289	-0.0436392	0.0631459	0.490078	-0.167935	0.0806561	0.615185	FALSE	FALSE
13	circulating proteins	Ile	SERPINA12	SERPINA12	NA	NA	NA	NA	NA	NA	NA	289	0.285413	0.0650661	1.6268e-05	0.157338	0.413488	7.57246e-05	TRUE	FALSE
13	circulating proteins	Ile	REN	REN	NA	NA	NA	NA	NA	NA	NA	289	0.365661	0.0587732	1.76578e-09	0.249973	0.48135	1.59286e-08	TRUE	FALSE
13	circulating proteins	Ile	DECR1	DECR1	NA	NA	NA	NA	NA	NA	NA	289	0.298872	0.0647634	5.97145e-06	0.171393	0.426351	2.99259e-05	TRUE	FALSE
13	circulating proteins	Ile	MERTK	MERTK	NA	NA	NA	NA	NA	NA	NA	289	0.0749186	0.0665707	0.261374	-0.056118	0.205955	0.386301	FALSE	FALSE
13	circulating proteins	Ile	KIM1	KIM1	NA	NA	NA	NA	NA	NA	NA	289	0.435551	0.0605862	5.83219e-12	0.316294	0.554808	6.46483e-11	TRUE	FALSE
13	circulating proteins	Ile	THBS2	THBS2	NA	NA	NA	NA	NA	NA	NA	289	0.241465	0.0613767	0.000105111	0.120652	0.362278	0.000423032	TRUE	FALSE
13	circulating proteins	Ile	TM	TM	NA	NA	NA	NA	NA	NA	NA	289	0.239032	0.0663833	0.000374534	0.108364	0.3697	0.00136081	TRUE	FALSE
13	circulating proteins	Ile	VSIG2	VSIG2	NA	NA	NA	NA	NA	NA	NA	289	0.238474	0.065775	0.000341779	0.109004	0.367945	0.00125223	TRUE	FALSE
13	circulating proteins	Ile	AMBP	AMBP	NA	NA	NA	NA	NA	NA	NA	289	0.299434	0.0632529	3.4851e-06	0.174928	0.42394	1.8234e-05	TRUE	FALSE
13	circulating proteins	Ile	PRELP	PRELP	NA	NA	NA	NA	NA	NA	NA	289	0.244466	0.0631991	0.000136124	0.120066	0.368866	0.000539544	TRUE	FALSE
13	circulating proteins	Ile	HO.1	HO.1	NA	NA	NA	NA	NA	NA	NA	289	0.000533142	0.0676683	0.993719	-0.132664	0.13373	0.995241	FALSE	FALSE
13	circulating proteins	Ile	XCL1	XCL1	NA	NA	NA	NA	NA	NA	NA	289	0.191356	0.0653778	0.00370115	0.0626674	0.320044	0.010758	TRUE	FALSE
13	circulating proteins	Ile	IL16	IL16	NA	NA	NA	NA	NA	NA	NA	289	0.199949	0.0654331	0.00245898	0.0711518	0.328747	0.00751484	TRUE	FALSE
13	circulating proteins	Ile	SORT1	SORT1	NA	NA	NA	NA	NA	NA	NA	289	0.348313	0.0630109	7.36547e-08	0.224283	0.472342	5.32267e-07	TRUE	FALSE
13	circulating proteins	Ile	CEACAM8	CEACAM8	NA	NA	NA	NA	NA	NA	NA	289	0.196821	0.0655221	0.00290393	0.0678489	0.325794	0.00871178	TRUE	FALSE
13	circulating proteins	Ile	PTX3	PTX3	NA	NA	NA	NA	NA	NA	NA	288	-0.0025938	0.0671892	0.969233	-0.13485	0.129662	0.982757	FALSE	FALSE
13	circulating proteins	Ile	PSGL.1	PSGL.1	NA	NA	NA	NA	NA	NA	NA	289	0.382338	0.0629694	4.05947e-09	0.25839	0.506286	3.51641e-08	TRUE	FALSE
13	circulating proteins	Ile	CCL17	CCL17	NA	NA	NA	NA	NA	NA	NA	289	0.0798391	0.0677922	0.239904	-0.0536017	0.21328	0.365449	FALSE	FALSE
13	circulating proteins	Ile	MMP7	MMP7	NA	NA	NA	NA	NA	NA	NA	289	0.162907	0.0654934	0.013445	0.0339907	0.291823	0.0331812	TRUE	FALSE
13	circulating proteins	Ile	IgG.Fc.receptor.II.b	IgG.Fc.receptor.II.b	NA	NA	NA	NA	NA	NA	NA	288	0.0195605	0.0680414	0.773957	-0.114373	0.153494	0.853571	FALSE	FALSE
13	circulating proteins	Ile	ITGB1BP2	ITGB1BP2	NA	NA	NA	NA	NA	NA	NA	159	0.239513	0.0900856	0.00867804	0.0615404	0.417485	0.0225216	TRUE	FALSE
13	circulating proteins	Ile	DCN	DCN	NA	NA	NA	NA	NA	NA	NA	289	0.0399828	0.0645878	0.536384	-0.0871506	0.167116	0.657785	FALSE	FALSE
13	circulating proteins	Ile	Dkk.1	Dkk.1	NA	NA	NA	NA	NA	NA	NA	289	0.218666	0.0666343	0.00116165	0.0875042	0.349828	0.00383698	TRUE	FALSE
13	circulating proteins	Ile	LPL	LPL	NA	NA	NA	NA	NA	NA	NA	289	-0.375867	0.0578499	3.67343e-10	-0.489737	-0.261996	3.48178e-09	TRUE	FALSE
13	circulating proteins	Ile	PRSS8	PRSS8	NA	NA	NA	NA	NA	NA	NA	289	0.263219	0.062091	3.03931e-05	0.141	0.385438	0.000135218	TRUE	FALSE
13	circulating proteins	Ile	AGRP	AGRP	NA	NA	NA	NA	NA	NA	NA	289	0.336689	0.0648737	4.02095e-07	0.208993	0.464385	2.49261e-06	TRUE	FALSE
13	circulating proteins	Ile	HB.EGF	HB.EGF	NA	NA	NA	NA	NA	NA	NA	289	0.248555	0.0655266	0.000181855	0.119574	0.377536	0.000697556	TRUE	FALSE
13	circulating proteins	Ile	GDF.2	GDF.2	NA	NA	NA	NA	NA	NA	NA	289	0.127281	0.0654915	0.0529506	-0.0016315	0.256193	0.10616	FALSE	FALSE
13	circulating proteins	Ile	FABP2	FABP2	NA	NA	NA	NA	NA	NA	NA	289	0.0265906	0.0677559	0.695023	-0.106779	0.15996	0.794145	FALSE	FALSE
13	circulating proteins	Ile	THPO	THPO	NA	NA	NA	NA	NA	NA	NA	289	0.0344611	0.0672349	0.608668	-0.0978829	0.166805	0.72508	FALSE	FALSE
13	circulating proteins	Ile	MARCO	MARCO	NA	NA	NA	NA	NA	NA	NA	289	0.162306	0.065422	0.0136859	0.0335307	0.291082	0.0336488	TRUE	FALSE
13	circulating proteins	Ile	GT	GT	NA	NA	NA	NA	NA	NA	NA	289	-0.129272	0.066635	0.0533734	-0.260435	0.00189147	0.10671	FALSE	FALSE
13	circulating proteins	Ile	MMP12	MMP12	NA	NA	NA	NA	NA	NA	NA	289	0.272657	0.0608695	1.08744e-05	0.152842	0.392471	5.22931e-05	TRUE	FALSE
13	circulating proteins	Ile	ACE2	ACE2	NA	NA	NA	NA	NA	NA	NA	289	0.387089	0.0577143	1.07806e-10	0.273485	0.500693	1.07642e-09	TRUE	FALSE
13	circulating proteins	Ile	PD.L2	PD.L2	NA	NA	NA	NA	NA	NA	NA	289	0.0724255	0.0673359	0.283029	-0.0601173	0.204968	0.413634	FALSE	FALSE
13	circulating proteins	Ile	CTSL1	CTSL1	NA	NA	NA	NA	NA	NA	NA	289	0.140453	0.0657833	0.0336126	0.0109665	0.26994	0.0726699	FALSE	FALSE
13	circulating proteins	Ile	hOSCAR	hOSCAR	NA	NA	NA	NA	NA	NA	NA	289	0.21701	0.0652322	0.000994829	0.0886085	0.345412	0.0033201	TRUE	FALSE
13	circulating proteins	Ile	TNFRSF13B	TNFRSF13B	NA	NA	NA	NA	NA	NA	NA	289	0.128631	0.0674631	0.0575736	-0.00416204	0.261424	0.113413	FALSE	FALSE
13	circulating proteins	Ile	TGM2	TGM2	NA	NA	NA	NA	NA	NA	NA	289	0.243314	0.0649817	0.000219095	0.115405	0.371223	0.000837942	TRUE	FALSE
13	circulating proteins	Ile	LEP	LEP	NA	NA	NA	NA	NA	NA	NA	289	0.163478	0.0396507	4.91978e-05	0.0854303	0.241526	0.000210986	TRUE	FALSE
13	circulating proteins	Ile	CA5A	CA5A	NA	NA	NA	NA	NA	NA	NA	278	0.435021	0.0619425	1.73889e-11	0.313074	0.556969	1.84916e-10	TRUE	FALSE
13	circulating proteins	Ile	HSP.27	HSP.27	NA	NA	NA	NA	NA	NA	NA	289	0.0488937	0.0675216	0.469591	-0.0840147	0.181802	0.59866	FALSE	FALSE
13	circulating proteins	Ile	CD4	CD4	NA	NA	NA	NA	NA	NA	NA	289	0.193806	0.0656374	0.00341452	0.0646065	0.323006	0.0100364	TRUE	FALSE
13	circulating proteins	Ile	NEMO	NEMO	NA	NA	NA	NA	NA	NA	NA	289	0.315935	0.0647402	1.77388e-06	0.188501	0.443368	9.9581e-06	TRUE	FALSE
13	circulating proteins	Ile	VEGFD	VEGFD	NA	NA	NA	NA	NA	NA	NA	289	-0.0241626	0.0657174	0.713391	-0.15352	0.105194	0.803026	FALSE	FALSE
13	circulating proteins	Ile	PARP.1	PARP.1	NA	NA	NA	NA	NA	NA	NA	289	0.443168	0.0614574	5.08785e-12	0.322196	0.56414	5.70965e-11	TRUE	FALSE
13	circulating proteins	Ile	HAOX1	HAOX1	NA	NA	NA	NA	NA	NA	NA	289	0.368849	0.0605964	3.73351e-09	0.249572	0.488126	3.27747e-08	TRUE	FALSE
13	circulating proteins	Ile	IL8	IL8	NA	NA	NA	NA	NA	NA	NA	291	0.257383	0.0646478	8.70402e-05	0.130136	0.384631	0.000356892	TRUE	FALSE
13	circulating proteins	Ile	VEGFA	VEGFA	NA	NA	NA	NA	NA	NA	NA	291	0.305826	0.0645119	3.36954e-06	0.178846	0.432807	1.77716e-05	TRUE	FALSE
13	circulating proteins	Ile	CD8A	CD8A	NA	NA	NA	NA	NA	NA	NA	291	0.228121	0.0663472	0.000672778	0.0975281	0.358714	0.0023342	TRUE	FALSE
13	circulating proteins	Ile	MCP.3	MCP.3	NA	NA	NA	NA	NA	NA	NA	278	0.18806	0.0670322	0.00538611	0.0560925	0.320028	0.0148743	TRUE	FALSE
13	circulating proteins	Ile	GDNF	GDNF	NA	NA	NA	NA	NA	NA	NA	289	0.174993	0.0622765	0.00530083	0.0524085	0.297576	0.0147208	TRUE	FALSE
13	circulating proteins	Ile	CDCP1	CDCP1	NA	NA	NA	NA	NA	NA	NA	291	0.243533	0.0637102	0.000162238	0.118131	0.368936	0.000637261	TRUE	FALSE
13	circulating proteins	Ile	CD244	CD244	NA	NA	NA	NA	NA	NA	NA	291	0.178794	0.0658739	0.00704887	0.0491328	0.308455	0.0187397	TRUE	FALSE
13	circulating proteins	Ile	IL7	IL7	NA	NA	NA	NA	NA	NA	NA	287	0.034702	0.0680544	0.610511	-0.0992591	0.168663	0.725259	FALSE	FALSE
13	circulating proteins	Ile	LAP.TGF.beta.1	LAP.TGF.beta.1	NA	NA	NA	NA	NA	NA	NA	291	0.243723	0.0653937	0.000233647	0.115008	0.372439	0.000888401	TRUE	FALSE
13	circulating proteins	Ile	IL.17A	IL.17A	NA	NA	NA	NA	NA	NA	NA	266	0.0852957	0.0694725	0.220647	-0.0515047	0.222096	0.34481	FALSE	FALSE
13	circulating proteins	Ile	CXCL11	CXCL11	NA	NA	NA	NA	NA	NA	NA	291	0.166796	0.0657008	0.0116577	0.0374762	0.296117	0.0292112	TRUE	FALSE
13	circulating proteins	Ile	AXIN1	AXIN1	NA	NA	NA	NA	NA	NA	NA	273	0.20282	0.0683944	0.00329583	0.0681588	0.337481	0.00975327	TRUE	FALSE
13	circulating proteins	Ile	TRAIL	TRAIL	NA	NA	NA	NA	NA	NA	NA	291	0.091729	0.0670585	0.172422	-0.0402637	0.223722	0.279465	FALSE	FALSE
13	circulating proteins	Ile	CXCL9	CXCL9	NA	NA	NA	NA	NA	NA	NA	291	0.208086	0.0626435	0.00101126	0.0847831	0.331388	0.00336573	TRUE	FALSE
13	circulating proteins	Ile	CST5	CST5	NA	NA	NA	NA	NA	NA	NA	291	-0.0478942	0.0658835	0.467851	-0.177574	0.0817857	0.597607	FALSE	FALSE
13	circulating proteins	Ile	OSM	OSM	NA	NA	NA	NA	NA	NA	NA	291	0.210237	0.0643405	0.00121752	0.0835943	0.33688	0.0040013	TRUE	FALSE
13	circulating proteins	Ile	CCL4	CCL4	NA	NA	NA	NA	NA	NA	NA	291	0.207397	0.0660791	0.00187548	0.0773322	0.337462	0.00591115	TRUE	FALSE
13	circulating proteins	Ile	CD6	CD6	NA	NA	NA	NA	NA	NA	NA	291	0.207779	0.0635021	0.00119931	0.082786	0.332771	0.00395137	TRUE	FALSE
13	circulating proteins	Ile	SLAMF1	SLAMF1	NA	NA	NA	NA	NA	NA	NA	165	0.0729379	0.0873114	0.404759	-0.0995018	0.245378	0.533695	FALSE	FALSE
13	circulating proteins	Ile	TGF.alpha	TGF.alpha	NA	NA	NA	NA	NA	NA	NA	291	0.208056	0.065926	0.0017714	0.0782923	0.33782	0.00559658	TRUE	FALSE
13	circulating proteins	Ile	MCP.4	MCP.4	NA	NA	NA	NA	NA	NA	NA	291	0.156705	0.0659084	0.0180847	0.0269758	0.286434	0.0427755	TRUE	FALSE
13	circulating proteins	Ile	CCL11	CCL11	NA	NA	NA	NA	NA	NA	NA	291	0.191268	0.0639223	0.00301222	0.0654481	0.317088	0.00899541	TRUE	FALSE
13	circulating proteins	Ile	TNFSF14	TNFSF14	NA	NA	NA	NA	NA	NA	NA	291	0.282429	0.0631202	1.10825e-05	0.158188	0.40667	5.30986e-05	TRUE	FALSE
13	circulating proteins	Ile	IL.10RA	IL.10RA	NA	NA	NA	NA	NA	NA	NA	249	0.078393	0.072268	0.279105	-0.0639585	0.220745	0.40973	FALSE	FALSE
13	circulating proteins	Ile	FGF.5	FGF.5	NA	NA	NA	NA	NA	NA	NA	233	0.0405739	0.076167	0.594765	-0.109511	0.190659	0.713064	FALSE	FALSE
13	circulating proteins	Ile	MMP.1	MMP.1	NA	NA	NA	NA	NA	NA	NA	291	0.160466	0.0669499	0.0171826	0.0286873	0.292245	0.0411627	TRUE	FALSE
13	circulating proteins	Ile	LIF.R	LIF.R	NA	NA	NA	NA	NA	NA	NA	291	0.172169	0.066033	0.00960619	0.0421943	0.302143	0.024734	TRUE	FALSE
13	circulating proteins	Ile	CCL19	CCL19	NA	NA	NA	NA	NA	NA	NA	291	0.219738	0.0645614	0.000760549	0.0926606	0.346816	0.00260418	TRUE	FALSE
13	circulating proteins	Ile	IL.15RA	IL.15RA	NA	NA	NA	NA	NA	NA	NA	291	0.0496285	0.0668611	0.458539	-0.0819757	0.181233	0.589744	FALSE	FALSE
13	circulating proteins	Ile	IL.10RB	IL.10RB	NA	NA	NA	NA	NA	NA	NA	291	0.237459	0.064223	0.000261223	0.111047	0.36387	0.000979023	TRUE	FALSE
13	circulating proteins	Ile	IL.18R1	IL.18R1	NA	NA	NA	NA	NA	NA	NA	291	0.392987	0.0619362	8.71659e-10	0.271076	0.514897	8.08603e-09	TRUE	FALSE
13	circulating proteins	Ile	PD.L1	PD.L1	NA	NA	NA	NA	NA	NA	NA	291	0.214469	0.0656638	0.00122336	0.0852212	0.343716	0.00400202	TRUE	FALSE
13	circulating proteins	Ile	CXCL5	CXCL5	NA	NA	NA	NA	NA	NA	NA	291	0.0885504	0.0671711	0.188468	-0.0436639	0.220765	0.302473	FALSE	FALSE
13	circulating proteins	Ile	TRANCE	TRANCE	NA	NA	NA	NA	NA	NA	NA	291	0.0294319	0.0661923	0.656916	-0.100856	0.15972	0.765816	FALSE	FALSE
13	circulating proteins	Ile	HGF	HGF	NA	NA	NA	NA	NA	NA	NA	291	0.292415	0.0609969	2.63747e-06	0.172354	0.412477	1.40809e-05	TRUE	FALSE
13	circulating proteins	Ile	IL.12B	IL.12B	NA	NA	NA	NA	NA	NA	NA	291	0.117511	0.064906	0.0712746	-0.010245	0.245267	0.136098	FALSE	FALSE
13	circulating proteins	Ile	MMP.10	MMP.10	NA	NA	NA	NA	NA	NA	NA	291	0.177797	0.0656771	0.00719619	0.0485237	0.307071	0.0190925	TRUE	FALSE
13	circulating proteins	Ile	IL10	IL10	NA	NA	NA	NA	NA	NA	NA	291	0.241548	0.065136	0.000250691	0.113339	0.369756	0.000944968	TRUE	FALSE
13	circulating proteins	Ile	TNF	TNF	NA	NA	NA	NA	NA	NA	NA	291	0.183087	0.0651882	0.00531989	0.0547752	0.311398	0.0147424	TRUE	FALSE
13	circulating proteins	Ile	CCL23	CCL23	NA	NA	NA	NA	NA	NA	NA	291	-0.0286725	0.0673717	0.67073	-0.161282	0.103937	0.777761	FALSE	FALSE
13	circulating proteins	Ile	CD5	CD5	NA	NA	NA	NA	NA	NA	NA	291	0.179771	0.0643002	0.0055289	0.0532073	0.306334	0.015161	TRUE	FALSE
13	circulating proteins	Ile	Flt3L	Flt3L	NA	NA	NA	NA	NA	NA	NA	291	0.0772299	0.066842	0.24889	-0.0543366	0.208796	0.373764	FALSE	FALSE
13	circulating proteins	Ile	CXCL6	CXCL6	NA	NA	NA	NA	NA	NA	NA	291	0.212593	0.0664901	0.00154307	0.0817187	0.343467	0.00497126	TRUE	FALSE
13	circulating proteins	Ile	CXCL10	CXCL10	NA	NA	NA	NA	NA	NA	NA	291	0.175569	0.0645652	0.0069444	0.0484842	0.302654	0.0184995	TRUE	FALSE
13	circulating proteins	Ile	X4E.BP1	X4E.BP1	NA	NA	NA	NA	NA	NA	NA	291	0.229061	0.0656715	0.000563526	0.0997988	0.358324	0.00198677	TRUE	FALSE
13	circulating proteins	Ile	SIRT2	SIRT2	NA	NA	NA	NA	NA	NA	NA	290	0.200123	0.0664993	0.0028525	0.0692294	0.331017	0.00859695	TRUE	FALSE
13	circulating proteins	Ile	CCL28	CCL28	NA	NA	NA	NA	NA	NA	NA	291	0.104664	0.0655194	0.111273	-0.0242993	0.233627	0.197484	FALSE	FALSE
13	circulating proteins	Ile	DNER	DNER	NA	NA	NA	NA	NA	NA	NA	291	-0.152676	0.0643257	0.0182845	-0.279289	-0.0260619	0.0430921	TRUE	FALSE
13	circulating proteins	Ile	EN.RAGE	EN.RAGE	NA	NA	NA	NA	NA	NA	NA	291	0.0784179	0.0658218	0.234501	-0.0511406	0.207976	0.359586	FALSE	FALSE
13	circulating proteins	Ile	CD40	CD40	NA	NA	NA	NA	NA	NA	NA	291	0.224183	0.0654468	0.000704111	0.0953629	0.353004	0.00242362	TRUE	FALSE
13	circulating proteins	Ile	IFN.gamma	IFN.gamma	NA	NA	NA	NA	NA	NA	NA	291	0.14731	0.0663066	0.0270921	0.0167976	0.277823	0.0601637	FALSE	FALSE
13	circulating proteins	Ile	FGF.19	FGF.19	NA	NA	NA	NA	NA	NA	NA	291	0.102506	0.0675257	0.130116	-0.0304064	0.235418	0.223642	FALSE	FALSE
13	circulating proteins	Ile	MCP.2	MCP.2	NA	NA	NA	NA	NA	NA	NA	291	0.204794	0.064433	0.00164389	0.0779687	0.331619	0.00525723	TRUE	FALSE
13	circulating proteins	Ile	CASP.8	CASP.8	NA	NA	NA	NA	NA	NA	NA	285	0.0575934	0.0677685	0.396135	-0.0758092	0.190996	0.524969	FALSE	FALSE
13	circulating proteins	Ile	CCL25	CCL25	NA	NA	NA	NA	NA	NA	NA	291	0.0575439	0.066269	0.38594	-0.072895	0.187983	0.516166	FALSE	FALSE
13	circulating proteins	Ile	CX3CL1	CX3CL1	NA	NA	NA	NA	NA	NA	NA	291	-0.173922	0.0652737	0.00814942	-0.302402	-0.0454425	0.0213616	TRUE	FALSE
13	circulating proteins	Ile	TNFRSF9	TNFRSF9	NA	NA	NA	NA	NA	NA	NA	291	0.138236	0.0662666	0.037863	0.00780154	0.26867	0.0803974	FALSE	FALSE
13	circulating proteins	Ile	NT.3	NT.3	NA	NA	NA	NA	NA	NA	NA	291	0.0189253	0.0676137	0.779755	-0.11416	0.152011	0.855169	FALSE	FALSE
13	circulating proteins	Ile	TWEAK	TWEAK	NA	NA	NA	NA	NA	NA	NA	291	-0.180181	0.0651316	0.0060382	-0.308381	-0.0519808	0.0162845	TRUE	FALSE
13	circulating proteins	Ile	CCL20	CCL20	NA	NA	NA	NA	NA	NA	NA	291	0.24708	0.0649902	0.0001757	0.119159	0.375002	0.000681929	TRUE	FALSE
13	circulating proteins	Ile	ST1A1	ST1A1	NA	NA	NA	NA	NA	NA	NA	214	0.185681	0.078888	0.0195189	0.030158	0.341203	0.0455092	TRUE	FALSE
13	circulating proteins	Ile	STAMBP	STAMBP	NA	NA	NA	NA	NA	NA	NA	291	0.200265	0.0661852	0.0027058	0.0699917	0.330539	0.00824986	TRUE	FALSE
13	circulating proteins	Ile	ADA	ADA	NA	NA	NA	NA	NA	NA	NA	291	0.102645	0.0672408	0.127987	-0.0297065	0.234997	0.221145	FALSE	FALSE
13	circulating proteins	Ile	TNFB	TNFB	NA	NA	NA	NA	NA	NA	NA	291	0.066213	0.0657992	0.31513	-0.063301	0.195727	0.444649	FALSE	FALSE
13	circulating proteins	Ile	CSF.1	CSF.1	NA	NA	NA	NA	NA	NA	NA	291	0.0896277	0.0650615	0.169412	-0.0384343	0.21769	0.276894	FALSE	FALSE
13	circulating proteins	Ile	IL6	IL6	NA	NA	NA	NA	NA	NA	NA	289	0.020354	0.0636455	0.749353	-0.104925	0.145633	0.832273	FALSE	FALSE
13	circulating proteins	Ile	CXCL1	CXCL1	NA	NA	NA	NA	NA	NA	NA	289	0.0677386	0.0678551	0.318995	-0.0658262	0.201303	0.448169	FALSE	FALSE
13	circulating proteins	Ile	SCF	SCF	NA	NA	NA	NA	NA	NA	NA	289	-0.370426	0.0612984	4.75667e-09	-0.491084	-0.249767	4.01402e-08	TRUE	FALSE
13	circulating proteins	Ile	IL18	IL18	NA	NA	NA	NA	NA	NA	NA	289	0.16969	0.0664997	0.0112445	0.0387933	0.300587	0.0282299	TRUE	FALSE
13	circulating proteins	Ile	FGF.21	FGF.21	NA	NA	NA	NA	NA	NA	NA	289	0.37342	0.0619218	5.09366e-09	0.251535	0.495306	4.27084e-08	TRUE	FALSE
13	circulating proteins	Ile	FGF.23	FGF.23	NA	NA	NA	NA	NA	NA	NA	289	0.181589	0.0650776	0.00562296	0.0534916	0.309687	0.0153226	TRUE	FALSE
13	circulating proteins	Ile	CCL3	CCL3	NA	NA	NA	NA	NA	NA	NA	289	0.279213	0.0635707	1.58761e-05	0.154082	0.404345	7.4164e-05	TRUE	FALSE
9	blood pressure	Leu	antrop_SBP	systolic blood pressure	1285	0.0268673	0.0306372	0.380678	-0.0332373	0.0869719	0.473071	294	0.0460799	0.0664172	0.48837	-0.0846447	0.176805	0.614299	FALSE	TRUE
9	blood pressure	Leu	antrop_DBP	diastolic blood pressure	1285	-0.00157197	0.0323305	0.961228	-0.0649985	0.0618545	0.974032	294	-0.0175227	0.0670022	0.793875	-0.149399	0.114353	0.864188	FALSE	TRUE
7	cell counts & cytokines	Leu	BlCells_Neutro	neutrophil	1260	-0.0289237	0.0355131	0.415542	-0.0985953	0.040748	0.509266	288	0.0927611	0.0679193	0.173104	-0.040932	0.226454	0.280223	FALSE	TRUE
7	cell counts & cytokines	Leu	BlCells_Lympho	lymphocytes	1260	0.210406	0.0349076	2.18574e-09	0.141922	0.27889	1.08776e-08	288	0.202294	0.0692537	0.0037704	0.0659746	0.338614	0.0108842	TRUE	TRUE
7	cell counts & cytokines	Leu	BlCells_Leuco	leucocytes	1283	0.0553525	0.0349769	0.113773	-0.013266	0.123971	0.17285	291	0.180162	0.0672039	0.00777205	0.0478826	0.312441	0.0204956	TRUE	TRUE
7	cell counts & cytokines	Leu	BlCells_Mono	monocytes	1260	0.0191538	0.0358857	0.593612	-0.0512487	0.0895563	0.67255	288	0.077835	0.0666691	0.244001	-0.0533972	0.209067	0.369061	FALSE	TRUE
7	cell counts & cytokines	Leu	BlCells_Baso	basophil granulocytes	1260	0.020229	0.0363859	0.578338	-0.0511548	0.0916129	0.660161	288	0.0184707	0.0696491	0.791052	-0.118627	0.155569	0.862966	FALSE	TRUE
7	cell counts & cytokines	Leu	BlCells_Eos	eosinophil granulocytes	1260	0.0528374	0.0364481	0.147403	-0.0186685	0.124343	0.217429	288	0.027281	0.0705973	0.699469	-0.111684	0.166245	0.79557	FALSE	TRUE
7	cell counts & cytokines	Leu	BlCells_Trombo	thrombocytes	1283	-0.00263788	0.0341985	0.938529	-0.0697293	0.0644536	0.957407	292	-0.0799139	0.0674374	0.236998	-0.212651	0.0528226	0.362141	FALSE	TRUE
4	glycemic	Val	diabetes	do you have type 2 diabetes?	NA	NA	NA	NA	NA	NA	NA	294	0.785874	0.193258	4.77342e-05	-0.159974	-0.036932	0.000205383	TRUE	FALSE
4	glycemic	Ile	HbA1c	HbA1c	1283	0.190616	0.0315282	1.94721e-09	0.128763	0.252469	9.782e-09	220	0.410998	0.0724785	4.57601e-08	0.268135	0.553861	3.40081e-07	TRUE	TRUE
5	lipids	Leu	Biochem_HDL	high density lipid cholesterol	1284	-0.0822008	0.0305347	0.00719416	-0.142104	-0.0222972	0.0147911	293	-0.149037	0.0631872	0.0190112	-0.273406	-0.0246682	0.0445639	TRUE	TRUE
5	lipids	Leu	Biochem_LDL	low density lipid cholesterol	1284	0.066682	0.0326088	0.041068	0.00270945	0.130655	0.0697567	288	-0.0275887	0.0673213	0.682259	-0.160105	0.104927	0.784868	FALSE	TRUE
5	lipids	Leu	Biochem_TG	triglycerides	1284	0.213711	0.0322512	5.05416e-11	0.15044	0.276982	2.86313e-10	293	0.357458	0.0655923	1.0872e-07	0.228355	0.486561	7.64545e-07	TRUE	TRUE
4	glycemic	Leu	HbA1c	HbA1c	1283	0.135605	0.0320793	2.53463e-05	0.0726712	0.198539	8.76421e-05	220	0.378093	0.0753624	1.10167e-06	0.229546	0.526641	6.46182e-06	TRUE	TRUE
9	blood pressure	Leu	bloodpressure_ever_high	have you ever had high blood pressure	988	0.0613444	0.108225	0.570834	-0.229032	0.0408005	0.653696	NA	NA	NA	NA	NA	NA	NA	FALSE	FALSE
5	lipids	Leu	Dyslipidemia	Do you have dyslipidemia?	1015	0.24937	0.087627	0.0044299	-0.229032	0.0408005	0.00956965	294	0.402744	0.336408	0.231233	-0.229032	0.0408005	0.357086	TRUE	TRUE
8	cell counts & cytokines	Leu	IL-1B	IL-1B	445	-0.113021	0.0615536	0.0670108	-0.233997	0.0079543	0.107804	294	0.040948	0.0691631	0.554281	-0.0951812	0.177077	0.675548	FALSE	TRUE
8	cell counts & cytokines	Leu	IL-6	IL-6	216	-0.177225	0.0873646	0.0437592	-0.349444	-0.00500546	0.0737397	294	0.0331524	0.0641272	0.605568	-0.0930651	0.15937	0.723364	FALSE	TRUE
8	cell counts & cytokines	Leu	IL-8	IL-8	1086	-0.0792906	0.0392636	0.0436876	-0.156332	-0.00224911	0.0737358	NA	NA	NA	NA	NA	NA	NA	FALSE	FALSE
8	cell counts & cytokines	Leu	IL-10	IL-10	1107	-0.0251529	0.0388114	0.517067	-0.101306	0.0509997	0.605805	NA	NA	NA	NA	NA	NA	NA	FALSE	FALSE
8	cell counts & cytokines	Leu	IL-12P70	IL-12P70	758	-0.00246343	0.0471427	0.95834	-0.0950101	0.0900832	0.97203	NA	NA	NA	NA	NA	NA	NA	FALSE	FALSE
8	cell counts & cytokines	Leu	TNF-Alpha	TNF-Alpha	277	-0.0962108	0.0791308	0.225098	-0.251997	0.0595758	0.308929	NA	NA	NA	NA	NA	NA	NA	FALSE	FALSE
5	lipids	Leu	Biochem_Cholesterol	total cholesterol	1015	0.0756373	0.036585	0.038947	0.00384597	0.147429	0.0665787	293	0.0502131	0.0657342	0.445566	-0.0791691	0.179595	0.575321	FALSE	TRUE
4	glycemic	Val	HbA1c	HbA1c	1283	0.0816035	0.0287079	0.00454667	0.0252837	0.137923	0.00980203	220	0.274128	0.0685917	8.84553e-05	0.138926	0.409329	0.000361561	TRUE	TRUE
8	cell counts & cytokines	Leu	IL-18BP	IL-18BP	1015	0.012678	0.0385017	0.742009	-0.0628745	0.0882306	0.803089	294	0.0750842	0.0663607	0.258805	-0.0555293	0.205698	0.383806	FALSE	TRUE
8	cell counts & cytokines	Leu	Resistin	Resistin	1015	-0.0563544	0.039602	0.15504	-0.134066	0.0213573	0.225879	294	-0.0144947	0.0643416	0.821923	-0.141134	0.112145	0.884108	FALSE	TRUE
8	cell counts & cytokines	Leu	Leptin	Leptin	1015	-0.000660069	0.0223125	0.976405	-0.0444441	0.043124	0.981011	294	0.0520313	0.0406623	0.201718	-0.0280018	0.132064	0.320202	FALSE	TRUE
8	cell counts & cytokines	Leu	Adiponectin	Adiponectin	1015	-0.17379	0.0345753	5.9091e-07	-0.241638	-0.105942	2.48743e-06	294	-0.343689	0.0552325	1.72018e-09	-0.452399	-0.234978	1.5625e-08	TRUE	TRUE
8	cell counts & cytokines	Leu	IL-18	IL-18	833	0.00185681	0.0430716	0.965624	-0.0826855	0.0863992	0.974777	294	0.0961148	0.0645684	0.137694	-0.0309711	0.223201	0.234816	FALSE	TRUE
11	TMAO	Leu	TMAO	Trimethylamine N-oxide	1391	-0.00994516	0.0316969	0.753752	-0.0721242	0.0522339	0.808696	294	0.13915	0.0679047	0.0413489	0.00549756	0.272802	0.0857121	FALSE	TRUE
11	TMAO	Leu	Choline	Choline	1391	0.135265	0.0304425	9.56493e-06	0.0755462	0.194983	3.48858e-05	294	0.228001	0.0682014	0.000938241	0.0937644	0.362237	0.00316294	TRUE	TRUE
11	TMAO	Leu	Betaine	Betaine	1391	0.0827161	0.0295407	0.00518007	0.0247667	0.140665	0.010946	294	-0.0529923	0.0656306	0.420083	-0.182169	0.076184	0.54892	TRUE	TRUE
11	TMAO	Leu	Y.Butyrobetaine	Y.Butyrobetaine	1391	0.143262	0.0284344	5.31458e-07	0.0874829	0.199041	2.24604e-06	NA	NA	NA	NA	NA	NA	NA	TRUE	FALSE
11	TMAO	Leu	L.Carnitine	L.Carnitine	1391	0.158288	0.029794	1.25677e-07	0.0998419	0.216735	5.53081e-07	294	0.279643	0.067218	4.20075e-05	0.147342	0.411944	0.000182544	TRUE	TRUE
12	plasma metabolites	Leu	Acetoacetate	Acetoacetate	1400	0.0894282	0.0322011	0.00555671	0.0262604	0.152596	0.0116494	294	0.0447863	0.0682545	0.512241	-0.0895547	0.179127	0.635082	TRUE	TRUE
12	plasma metabolites	Leu	Acetate	Acetate	1400	0.198491	0.0320533	7.77294e-10	0.135613	0.261369	4.03814e-09	294	0.154779	0.0556467	0.00576848	0.0452535	0.264305	0.0156539	TRUE	TRUE
12	plasma metabolites	Leu	Alanine	Alanine	1400	0.355073	0.030115	1.17961e-30	0.295997	0.414148	1.38053e-29	294	0.485544	0.0603189	2.20035e-14	0.366822	0.604266	2.76736e-13	TRUE	TRUE
12	plasma metabolites	Leu	Albumin	Albumin	1400	0.275086	0.0305769	7.42076e-19	0.215104	0.335068	6.37348e-18	294	0.28626	0.056276	6.57818e-07	0.175495	0.397024	4.03956e-06	TRUE	TRUE
12	plasma metabolites	Leu	Apolipoprotein A-I	Apolipoprotein A-I	1400	-0.016574	0.0281431	0.556011	-0.0717813	0.0386333	0.641551	294	0.00796377	0.0623877	0.898515	-0.11483	0.130757	0.934227	FALSE	TRUE
12	plasma metabolites	Leu	Apolipoprotein B	Apolipoprotein B	1400	0.062825	0.0293838	0.0326835	0.00518375	0.120466	0.0572499	294	0.189439	0.0654127	0.00406846	0.060691	0.318186	0.0115686	TRUE	TRUE
12	plasma metabolites	Leu	Ratio of apolipoprotein B to apolipoprotein A-I	Ratio of apolipoprotein B to apolipoprotein A-I	1400	0.0660536	0.0282811	0.0196526	0.0105756	0.121532	0.036655	294	0.198298	0.067015	0.00334263	0.0663964	0.330199	0.0098472	TRUE	TRUE
12	plasma metabolites	Leu	3-hydroxybutyrate	3-hydroxybutyrate	1395	0.0357696	0.0327753	0.275304	-0.0285248	0.100064	0.363587	294	0.0565885	0.0689371	0.412398	-0.079096	0.192273	0.542128	FALSE	TRUE
12	plasma metabolites	Leu	Citrate	Citrate	1400	0.0794255	0.0320576	0.0133451	0.0165392	0.142312	0.0260302	294	0.0812231	0.068457	0.236409	-0.0535164	0.215963	0.361738	TRUE	TRUE
12	plasma metabolites	Leu	Conjugated linoleic acid	Conjugated linoleic acid	1346	0.125421	0.0325699	0.000123273	0.0615275	0.189315	0.00036672	NA	NA	NA	NA	NA	NA	NA	TRUE	FALSE
12	plasma metabolites	Leu	Ratio of conjugated linoleic acid to total fatty acids	Ratio of conjugated linoleic acid to total fatty acids	1346	0.111419	0.0329415	0.000739418	0.0467969	0.176042	0.00187943	NA	NA	NA	NA	NA	NA	NA	TRUE	FALSE
12	plasma metabolites	Leu	Creatinine	Creatinine	1400	0.177481	0.024977	1.90248e-12	0.128484	0.226477	1.2507e-11	294	0.268325	0.0565215	3.25299e-06	0.157078	0.379573	1.72263e-05	TRUE	TRUE
12	plasma metabolites	Leu	Diacylglycerol	Diacylglycerol	1365	0.17026	0.0311021	5.22695e-08	0.109246	0.231273	2.36881e-07	NA	NA	NA	NA	NA	NA	NA	TRUE	FALSE
12	plasma metabolites	Leu	Ratio of diacylglycerol to triglycerides	Ratio of diacylglycerol to triglycerides	1353	0.125574	0.0322945	0.00010582	0.062221	0.188927	0.000321078	NA	NA	NA	NA	NA	NA	NA	TRUE	FALSE
12	plasma metabolites	Leu	22:6, docosahexaenoic acid	22:6, docosahexaenoic acid	1399	-0.0479511	0.0301917	0.112463	-0.107177	0.0112749	0.171104	288	0.0107457	0.0671504	0.872976	-0.121434	0.142925	0.920849	FALSE	TRUE
12	plasma metabolites	Leu	Ratio of 22:6 docosahexaenoic acid to total fatty acids	Ratio of 22:6 docosahexaenoic acid to total fatty acids	1399	-0.112805	0.031002	0.000284089	-0.173621	-0.0519895	0.00077978	288	-0.126034	0.0622382	0.0438074	-0.248544	-0.00352312	0.0902015	TRUE	TRUE
12	plasma metabolites	Leu	Esterified cholesterol	Esterified cholesterol	1399	-0.00905898	0.0298726	0.761741	-0.067659	0.0495411	0.815331	294	0.0224106	0.0642403	0.727452	-0.104029	0.148851	0.815096	FALSE	TRUE
12	plasma metabolites	Leu	Estimated description of fatty acid chain length, not actual carbon number	Estimated description of fatty acid chain length, not actual carbon number	1399	0.0858263	0.0321934	0.00776557	0.0226736	0.148979	0.0158435	NA	NA	NA	NA	NA	NA	NA	TRUE	FALSE
12	plasma metabolites	Leu	Omega-3 fatty acids	Omega-3 fatty acids	1399	-0.000601804	0.0291852	0.983552	-0.0578535	0.0566499	0.984476	288	0.0610766	0.0674449	0.365933	-0.0716827	0.193836	0.496514	FALSE	TRUE
12	plasma metabolites	Leu	Ratio of omega-3 fatty acids to total fatty acids	Ratio of omega-3 fatty acids to total fatty acids	1399	-0.0813292	0.0306647	0.00808745	-0.141483	-0.0211753	0.0163437	288	-0.108364	0.061251	0.0779457	-0.228931	0.0122035	0.145439	TRUE	TRUE
12	plasma metabolites	Leu	Omega-6 fatty acids	Omega-6 fatty acids	1399	0.000968169	0.0302373	0.974461	-0.0583473	0.0602836	0.979982	288	0.107354	0.0671101	0.110792	-0.0247464	0.239454	0.196896	FALSE	TRUE
12	plasma metabolites	Leu	Ratio of omega-6 fatty acids to total fatty acids	Ratio of omega-6 fatty acids to total fatty acids	1399	-0.212107	0.0308947	9.94694e-12	-0.272712	-0.151502	6.01903e-11	288	-0.419812	0.0639952	2.56515e-10	-0.545781	-0.293843	2.50389e-09	TRUE	TRUE
12	plasma metabolites	Leu	Free cholesterol	Free cholesterol	1399	-0.0482291	0.0296323	0.103838	-0.106358	0.00989955	0.160738	294	0.0411984	0.0583727	0.480895	-0.0736929	0.15609	0.607739	FALSE	TRUE
12	plasma metabolites	Leu	Glucose	Glucose	1400	0.280295	0.0290763	2.46328e-21	0.223257	0.337333	2.32158e-20	294	0.480555	0.0615913	1.12722e-13	0.359329	0.601781	1.36519e-12	TRUE	TRUE
12	plasma metabolites	Leu	Glutamine	Glutamine	1400	0.247335	0.0288858	2.87339e-17	0.190671	0.304	2.25012e-16	284	0.0283527	0.064426	0.66022	-0.0984721	0.155177	0.768299	TRUE	TRUE
12	plasma metabolites	Leu	Glycoprotein acetyls, mainly a1-acid glycoprotein	Glycoprotein acetyls, mainly a1-acid glycoprotein	1400	0.146374	0.0303106	1.52248e-06	0.0869144	0.205833	6.16518e-06	294	0.310964	0.0631385	1.42329e-06	0.186692	0.435235	8.16519e-06	TRUE	TRUE
12	plasma metabolites	Leu	Total cholesterol in HDL	Total cholesterol in HDL	1400	-0.0788939	0.0270304	0.00357121	-0.131918	-0.0258693	0.00779372	294	-0.180733	0.0637902	0.00493326	-0.306287	-0.0551792	0.0138173	TRUE	TRUE
12	plasma metabolites	Leu	Mean diameter for HDL particles	Mean diameter for HDL particles	1400	-0.131716	0.0265208	7.65769e-07	-0.183741	-0.0796914	3.19821e-06	294	-0.262394	0.0631053	4.23911e-05	-0.3866	-0.138188	0.000182995	TRUE	TRUE
12	plasma metabolites	Leu	Triglycerides in HDL	Triglycerides in HDL	1400	0.118117	0.0314401	0.000179121	0.0564423	0.179792	0.000512805	294	0.34246	0.065104	2.81225e-07	0.21432	0.4706	1.81203e-06	TRUE	TRUE
12	plasma metabolites	Leu	Total cholesterol in HDL2	Total cholesterol in HDL2	1400	-0.0667342	0.0271876	0.0142261	-0.120067	-0.0134013	0.0270068	294	-0.167871	0.0647591	0.0100218	-0.295333	-0.0404101	0.0255526	TRUE	TRUE
12	plasma metabolites	Leu	Total cholesterol in HDL3	Total cholesterol in HDL3	1400	-0.0605209	0.0311685	0.0523707	-0.121663	0.000621326	0.0869374	294	-0.182437	0.0596229	0.00242315	-0.299788	-0.0650848	0.00742268	TRUE	TRUE
12	plasma metabolites	Leu	Histidine	Histidine	1400	0.344365	0.0299037	2.22879e-29	0.285704	0.403026	2.58007e-28	280	0.110509	0.070532	0.118316	-0.0283441	0.249363	0.207449	TRUE	TRUE
12	plasma metabolites	Leu	Total cholesterol in IDL	Total cholesterol in IDL	1400	-0.0442286	0.0303383	0.145108	-0.103742	0.015285	0.214937	294	-0.0148414	0.0634301	0.815166	-0.139687	0.110004	0.879009	FALSE	TRUE
12	plasma metabolites	Leu	Total cholesterol to total lipids ratio in IDL	Total cholesterol to total lipids ratio in IDL	1400	-0.0665909	0.0319803	0.0375014	-0.129326	-0.00385634	0.0644178	293	-0.270127	0.0669478	7.01098e-05	-0.401898	-0.138356	0.00029205	TRUE	TRUE
12	plasma metabolites	Leu	Cholesterol esters in IDL	Cholesterol esters in IDL	1400	-0.0221912	0.0303342	0.464561	-0.0816968	0.0373143	0.55716	294	0.00862249	0.0635197	0.892118	-0.116399	0.133644	0.92992	FALSE	TRUE
12	plasma metabolites	Leu	Cholesterol esters to total lipids ratio in IDL	Cholesterol esters to total lipids ratio in IDL	1400	0.0926222	0.0307106	0.00260794	0.0323782	0.152866	0.0060118	293	-0.0291927	0.0691535	0.673237	-0.165305	0.10692	0.778977	TRUE	TRUE
12	plasma metabolites	Leu	Free cholesterol in IDL	Free cholesterol in IDL	1400	-0.091058	0.0302942	0.00269624	-0.150485	-0.0316309	0.00617526	294	-0.072257	0.0633629	0.25508	-0.19697	0.052456	0.380873	TRUE	TRUE
12	plasma metabolites	Leu	Free cholesterol to total lipids ratio in IDL	Free cholesterol to total lipids ratio in IDL	1400	-0.225036	0.0307017	3.88989e-13	-0.285263	-0.16481	2.65559e-12	293	-0.369086	0.0636116	1.72844e-08	-0.49429	-0.243882	1.37018e-07	TRUE	TRUE
12	plasma metabolites	Leu	Total lipids in IDL	Total lipids in IDL	1400	-0.0375269	0.0301661	0.213706	-0.0967028	0.021649	0.297901	294	0.017618	0.0633767	0.781221	-0.107122	0.142358	0.85581	FALSE	TRUE
12	plasma metabolites	Leu	Concentration of IDL particles	Concentration of IDL particles	1400	-0.0292246	0.0301186	0.332056	-0.0883071	0.0298579	0.423944	294	0.0358809	0.0633794	0.571747	-0.0888647	0.160627	0.692449	FALSE	TRUE
12	plasma metabolites	Leu	Phospholipids in IDL	Phospholipids in IDL	1400	-0.0599087	0.0301763	0.0473074	-0.119104	-0.000712995	0.0794674	294	-0.0278262	0.0632142	0.66013	-0.152247	0.0965942	0.768299	FALSE	TRUE
12	plasma metabolites	Leu	Phospholipids to total lipids ratio in IDL	Phospholipids to total lipids ratio in IDL	1400	-0.160477	0.0298122	8.58782e-08	-0.218958	-0.101995	3.82679e-07	293	-0.303218	0.0658761	6.26525e-06	-0.43288	-0.173557	3.11595e-05	TRUE	TRUE
12	plasma metabolites	Leu	Triglycerides in IDL	Triglycerides in IDL	1400	0.0629866	0.0307317	0.0405936	0.00270126	0.123272	0.0692824	294	0.263602	0.0640652	5.06812e-05	0.137506	0.389697	0.000216407	TRUE	TRUE
12	plasma metabolites	Leu	Triglycerides to total lipids ratio in IDL	Triglycerides to total lipids ratio in IDL	1400	0.116277	0.0321246	0.000305665	0.053259	0.179294	0.000827468	293	0.369041	0.064919	3.22207e-08	0.241263	0.496819	2.42211e-07	TRUE	TRUE
12	plasma metabolites	Leu	Total cholesterol in large HDL	Total cholesterol in large HDL	1400	-0.100346	0.0264798	0.00015735	-0.152291	-0.0484019	0.000457863	294	-0.220979	0.0646116	0.000716476	-0.34815	-0.0938078	0.00245971	TRUE	TRUE
12	plasma metabolites	Leu	Total cholesterol to total lipids ratio in large HDL	Total cholesterol to total lipids ratio in large HDL	1388	-0.0699018	0.0312999	0.0256891	-0.131302	-0.00850143	0.0464496	274	-0.223951	0.068754	0.00126981	-0.359318	-0.0885844	0.00414191	TRUE	TRUE
12	plasma metabolites	Leu	Cholesterol esters in large HDL	Cholesterol esters in large HDL	1400	-0.0977012	0.0266535	0.000256016	-0.149987	-0.0454159	0.000708199	294	-0.215405	0.0647625	0.000995016	-0.342873	-0.0879371	0.0033201	TRUE	TRUE
12	plasma metabolites	Leu	Cholesterol esters to total lipids ratio in large HDL	Cholesterol esters to total lipids ratio in large HDL	1388	-0.024192	0.0321038	0.451245	-0.0871695	0.0387855	0.54487	274	-0.18142	0.069786	0.00984887	-0.318819	-0.0440216	0.0252595	TRUE	TRUE
12	plasma metabolites	Leu	Free cholesterol in large HDL	Free cholesterol in large HDL	1400	-0.106055	0.026205	5.46948e-05	-0.157461	-0.0546496	0.000175982	294	-0.238377	0.0641305	0.000242139	-0.364601	-0.112153	0.000918021	TRUE	TRUE
12	plasma metabolites	Leu	Free cholesterol to total lipids ratio in large HDL	Free cholesterol to total lipids ratio in large HDL	1388	-0.121198	0.0295634	4.37934e-05	-0.179192	-0.0632045	0.000142852	274	-0.308049	0.0661293	5.02635e-06	-0.438248	-0.17785	2.56815e-05	TRUE	TRUE
12	plasma metabolites	Leu	Total lipids in large HDL	Total lipids in large HDL	1400	-0.097185	0.0264646	0.000249499	-0.1491	-0.0452702	0.000691971	294	-0.193583	0.0643945	0.00287838	-0.320327	-0.0668398	0.008655	TRUE	TRUE
12	plasma metabolites	Leu	Concentration of large HDL particles	Concentration of large HDL particles	1388	-0.0682017	0.0265385	0.0102763	-0.120262	-0.0161416	0.0204184	294	-0.188211	0.0643828	0.00373801	-0.314932	-0.061491	0.0108367	TRUE	TRUE
12	plasma metabolites	Leu	Phospholipids in large HDL	Phospholipids in large HDL	1400	-0.0930769	0.0266092	0.000483619	-0.145275	-0.0408786	0.00125623	294	-0.170271	0.064386	0.00862918	-0.296998	-0.0435439	0.0224393	TRUE	TRUE
12	plasma metabolites	Leu	Phospholipids to total lipids ratio in large HDL	Phospholipids to total lipids ratio in large HDL	1388	0.0515519	0.0318275	0.105519	-0.0108835	0.113987	0.16263	274	0.211946	0.0684064	0.00215309	0.0772637	0.346628	0.00668942	TRUE	TRUE
12	plasma metabolites	Leu	Triglycerides in large HDL	Triglycerides in large HDL	1400	-0.0520634	0.0302958	0.0859264	-0.111494	0.00736674	0.135774	294	-0.0183982	0.0657563	0.779837	-0.147822	0.111026	0.855169	FALSE	TRUE
12	plasma metabolites	Leu	Triglycerides to total lipids ratio in large HDL	Triglycerides to total lipids ratio in large HDL	1388	0.045705	0.0316089	0.148418	-0.0163017	0.107712	0.218321	274	0.200526	0.0702968	0.0046748	0.062122	0.33893	0.0131781	TRUE	TRUE
12	plasma metabolites	Leu	Total cholesterol in large LDL	Total cholesterol in large LDL	1400	-0.040765	0.0300057	0.174502	-0.0996262	0.0180962	0.24979	294	-0.00100753	0.0639435	0.987439	-0.126863	0.124848	0.989709	FALSE	TRUE
12	plasma metabolites	Leu	Total cholesterol to total lipids ratio in large LDL	Total cholesterol to total lipids ratio in large LDL	1398	-0.0934725	0.0313448	0.0029128	-0.154961	-0.0319843	0.00658348	294	-0.249803	0.0655414	0.000169013	-0.378804	-0.120802	0.000659909	TRUE	TRUE
12	plasma metabolites	Leu	Cholesterol esters in large LDL	Cholesterol esters in large LDL	1400	-0.0300648	0.0299141	0.315053	-0.0887462	0.0286166	0.405231	294	0.0153771	0.0641615	0.810762	-0.110908	0.141662	0.875704	FALSE	TRUE
12	plasma metabolites	Leu	Cholesterol esters to total lipids ratio in large LDL	Cholesterol esters to total lipids ratio in large LDL	1398	-0.0279914	0.0301581	0.353487	-0.0871516	0.0311687	0.446047	294	-0.0401124	0.0679723	0.555567	-0.173898	0.0936731	0.675983	FALSE	TRUE
12	plasma metabolites	Leu	Free cholesterol in large LDL	Free cholesterol in large LDL	1400	-0.0739233	0.030272	0.0147308	-0.133307	-0.0145398	0.0278161	294	-0.0524323	0.0633007	0.408184	-0.177023	0.0721584	0.537668	TRUE	TRUE
12	plasma metabolites	Leu	Free cholesterol to total lipids ratio in large LDL	Free cholesterol to total lipids ratio in large LDL	1398	-0.12314	0.0295202	3.21463e-05	-0.181049	-0.0652313	0.000108341	294	-0.344742	0.0656925	2.99044e-07	-0.47404	-0.215443	1.90805e-06	TRUE	TRUE
12	plasma metabolites	Leu	Total lipids in large LDL	Total lipids in large LDL	1400	-0.0325301	0.0299167	0.277068	-0.0912166	0.0261565	0.364743	294	0.024872	0.0636985	0.696482	-0.100502	0.150246	0.794245	FALSE	TRUE
12	plasma metabolites	Leu	Concentration of large LDL particles	Concentration of large LDL particles	1398	-0.0224463	0.029886	0.452742	-0.0810727	0.0361802	0.545581	294	0.0380399	0.0636845	0.550765	-0.0873063	0.163386	0.672643	FALSE	TRUE
12	plasma metabolites	Leu	Phospholipids in large LDL	Phospholipids in large LDL	1400	-0.0299696	0.0299675	0.31745	-0.0887559	0.0288167	0.40684	294	0.0236736	0.0632936	0.708659	-0.100903	0.14825	0.799969	FALSE	TRUE
12	plasma metabolites	Leu	Phospholipids to total lipids ratio in large LDL	Phospholipids to total lipids ratio in large LDL	1398	0.056881	0.0298451	0.056872	-0.00166514	0.115427	0.0933262	294	-0.00937482	0.0659343	0.887034	-0.139149	0.120399	0.927892	FALSE	TRUE
12	plasma metabolites	Leu	Triglycerides in large LDL	Triglycerides in large LDL	1400	0.0411447	0.0306072	0.179076	-0.0188964	0.101186	0.254627	294	0.248344	0.0631733	0.00010595	0.124004	0.372684	0.000425102	TRUE	TRUE
12	plasma metabolites	Leu	Triglycerides to total lipids ratio in large LDL	Triglycerides to total lipids ratio in large LDL	1398	0.0854301	0.0322003	0.0080666	0.0222639	0.148596	0.0163326	294	0.36242	0.065016	5.71523e-08	0.234453	0.490387	4.19973e-07	TRUE	TRUE
12	plasma metabolites	Leu	Total cholesterol in large VLDL	Total cholesterol in large VLDL	1380	0.197041	0.0297534	5.05337e-11	0.138674	0.255408	2.86313e-10	294	0.332331	0.0656674	7.4535e-07	0.203082	0.46158	4.5345e-06	TRUE	TRUE
12	plasma metabolites	Leu	Total cholesterol to total lipids ratio in large VLDL	Total cholesterol to total lipids ratio in large VLDL	1306	-0.0447811	0.0322245	0.164871	-0.107999	0.0184367	0.23696	292	-0.265791	0.0632711	3.55702e-05	-0.390327	-0.141255	0.000156652	TRUE	TRUE
12	plasma metabolites	Leu	Cholesterol esters in large VLDL	Cholesterol esters in large VLDL	1380	0.177683	0.029765	3.02389e-09	0.119293	0.236073	1.47727e-08	294	0.309153	0.0659234	4.2328e-06	0.179401	0.438906	2.17973e-05	TRUE	TRUE
12	plasma metabolites	Leu	Cholesterol esters to total lipids ratio in large VLDL	Cholesterol esters to total lipids ratio in large VLDL	1306	-0.127486	0.0324653	9.0577e-05	-0.191176	-0.0637963	0.000276403	292	-0.325692	0.0647059	8.5345e-07	-0.453052	-0.198332	5.07415e-06	TRUE	TRUE
12	plasma metabolites	Leu	Free cholesterol in large VLDL	Free cholesterol in large VLDL	1380	0.214334	0.0298103	1.06067e-12	0.155855	0.272813	7.06011e-12	294	0.352089	0.0653461	1.48265e-07	0.223473	0.480705	1.02069e-06	TRUE	TRUE
12	plasma metabolites	Leu	Free cholesterol to total lipids ratio in large VLDL	Free cholesterol to total lipids ratio in large VLDL	1306	0.0883988	0.0319448	0.0057335	0.0257298	0.151068	0.0119495	292	0.285309	0.0670268	2.81664e-05	0.153381	0.417238	0.000127027	TRUE	TRUE
12	plasma metabolites	Leu	Total lipids in large VLDL	Total lipids in large VLDL	1380	0.209399	0.0296182	2.4579e-12	0.151298	0.267501	1.59614e-11	294	0.346813	0.0654282	2.2995e-07	0.218035	0.475591	1.51143e-06	TRUE	TRUE
12	plasma metabolites	Leu	Concentration of large VLDL particles	Concentration of large VLDL particles	1306	0.197049	0.0305247	1.52005e-10	0.137166	0.256932	8.13495e-10	294	0.347071	0.0654123	2.24018e-07	0.218324	0.475818	1.47988e-06	TRUE	TRUE
12	plasma metabolites	Leu	Phospholipids in large VLDL	Phospholipids in large VLDL	1380	0.205343	0.0297554	7.857e-12	0.146972	0.263714	4.80902e-11	294	0.35113	0.0654063	1.63691e-07	0.222395	0.479865	1.11841e-06	TRUE	TRUE
12	plasma metabolites	Leu	Phospholipids to total lipids ratio in large VLDL	Phospholipids to total lipids ratio in large VLDL	1306	0.0403928	0.0325868	0.215367	-0.0235356	0.104321	0.299078	292	0.195085	0.0672666	0.00401896	0.0626841	0.327485	0.0114651	TRUE	TRUE
12	plasma metabolites	Leu	Triglycerides in large VLDL	Triglycerides in large VLDL	1380	0.213657	0.0295626	8.14329e-13	0.155665	0.27165	5.48899e-12	294	0.349872	0.0652904	1.71914e-07	0.221365	0.478379	1.16509e-06	TRUE	TRUE
12	plasma metabolites	Leu	Triglycerides to total lipids ratio in large VLDL	Triglycerides to total lipids ratio in large VLDL	1306	0.0167664	0.0325218	0.606261	-0.0470345	0.0805673	0.683246	292	0.208989	0.0627736	0.000985002	0.0854318	0.332546	0.00331204	TRUE	TRUE
12	plasma metabolites	Leu	18:2, linoleic acid	18:2, linoleic acid	1399	-0.0198673	0.0307631	0.518505	-0.0802141	0.0404796	0.606698	288	0.0999637	0.0680758	0.143105	-0.0340375	0.233965	0.242778	FALSE	TRUE
12	plasma metabolites	Leu	Ratio of 18:2 linoleic acid to total fatty acids	Ratio of 18:2 linoleic acid to total fatty acids	1399	-0.19949	0.0310593	1.82999e-10	-0.260418	-0.138562	9.7447e-10	288	-0.353273	0.0661331	1.89791e-07	-0.48345	-0.223096	1.26656e-06	TRUE	TRUE
12	plasma metabolites	Leu	Lactate	Lactate	1400	0.274618	0.0311206	3.22613e-18	0.21357	0.335667	2.70538e-17	294	0.25429	0.0682086	0.000232237	0.120039	0.38854	0.000885616	TRUE	TRUE
12	plasma metabolites	Leu	Total cholesterol in LDL	Total cholesterol in LDL	1400	-0.0359834	0.0298962	0.228944	-0.0946298	0.022663	0.312832	294	-0.00529901	0.0644199	0.934499	-0.132092	0.121494	0.962461	FALSE	TRUE
12	plasma metabolites	Leu	Mean diameter for LDL particles	Mean diameter for LDL particles	1400	-0.0925265	0.0304625	0.00243065	-0.152284	-0.0327693	0.00562748	294	-0.110982	0.0684201	0.105883	-0.245649	0.0236848	0.189201	TRUE	TRUE
12	plasma metabolites	Leu	Triglycerides in LDL	Triglycerides in LDL	1400	0.0477183	0.0304955	0.117864	-0.0121036	0.10754	0.178509	294	0.253172	0.0633991	8.27749e-05	0.128387	0.377956	0.00034047	TRUE	TRUE
12	plasma metabolites	Leu	Total cholesterol in medium HDL	Total cholesterol in medium HDL	1400	0.0309482	0.0295615	0.295323	-0.0270416	0.0889381	0.384028	294	-0.00965245	0.0666316	0.88492	-0.140799	0.121494	0.927465	FALSE	TRUE
12	plasma metabolites	Leu	Total cholesterol to total lipids ratio in medium HDL	Total cholesterol to total lipids ratio in medium HDL	1400	-0.108429	0.0311068	0.000506057	-0.16945	-0.047408	0.00131131	292	-0.162721	0.0672533	0.0161644	-0.295095	-0.030347	0.0389375	TRUE	TRUE
12	plasma metabolites	Leu	Cholesterol esters in medium HDL	Cholesterol esters in medium HDL	1400	0.0362999	0.0297885	0.223207	-0.0221352	0.094735	0.307523	294	-0.0109482	0.0669643	0.870245	-0.14275	0.120853	0.920195	FALSE	TRUE
12	plasma metabolites	Leu	Cholesterol esters to total lipids ratio in medium HDL	Cholesterol esters to total lipids ratio in medium HDL	1400	-0.0667743	0.0312556	0.0328206	-0.128087	-0.00546136	0.0573015	292	-0.151144	0.0665219	0.023823	-0.282079	-0.0202097	0.0539313	FALSE	TRUE
12	plasma metabolites	Leu	Free cholesterol in medium HDL	Free cholesterol in medium HDL	1400	0.00780757	0.0295609	0.791728	-0.050181	0.0657961	0.842348	294	-0.004811	0.0652957	0.941316	-0.133328	0.123706	0.96685	FALSE	TRUE
12	plasma metabolites	Leu	Free cholesterol to total lipids ratio in medium HDL	Free cholesterol to total lipids ratio in medium HDL	1400	-0.0937046	0.0311349	0.00266259	-0.154781	-0.0326283	0.00611132	292	-0.141042	0.0665336	0.0348791	-0.272	-0.0100842	0.0750359	TRUE	TRUE
12	plasma metabolites	Leu	Total lipids in medium HDL	Total lipids in medium HDL	1400	0.0606897	0.0299213	0.0427184	0.00199405	0.119385	0.0722144	294	0.0508113	0.0655123	0.438622	-0.0781324	0.179755	0.569165	FALSE	TRUE
12	plasma metabolites	Leu	Concentration of medium HDL particles	Concentration of medium HDL particles	1400	0.0680213	0.0300771	0.0238778	0.00902006	0.127023	0.0436189	294	0.0645355	0.0653541	0.324239	-0.0640967	0.193168	0.452584	TRUE	TRUE
12	plasma metabolites	Leu	Phospholipids in medium HDL	Phospholipids in medium HDL	1400	0.0633695	0.0299194	0.0343507	0.00467771	0.122061	0.0594853	294	0.0635307	0.0648559	0.328122	-0.064121	0.191182	0.454176	FALSE	TRUE
12	plasma metabolites	Leu	Phospholipids to total lipids ratio in medium HDL	Phospholipids to total lipids ratio in medium HDL	1400	0.0294544	0.0325083	0.365061	-0.034316	0.0932249	0.459021	292	0.0362081	0.0672197	0.590546	-0.0961	0.168516	0.709957	FALSE	TRUE
12	plasma metabolites	Leu	Triglycerides in medium HDL	Triglycerides in medium HDL	1400	0.137279	0.0306489	8.10894e-06	0.0771556	0.197402	2.99862e-05	294	0.29377	0.0641271	6.8965e-06	0.167552	0.419987	3.40401e-05	TRUE	TRUE
12	plasma metabolites	Leu	Triglycerides to total lipids ratio in medium HDL	Triglycerides to total lipids ratio in medium HDL	1400	0.116333	0.0295146	8.49662e-05	0.0584356	0.174231	0.000262287	292	0.222146	0.0675579	0.00113419	0.0891721	0.35512	0.00375574	TRUE	TRUE
12	plasma metabolites	Leu	Total cholesterol in medium LDL	Total cholesterol in medium LDL	1400	-0.0313317	0.0298046	0.293331	-0.0897984	0.0271349	0.381904	294	-0.00161381	0.0648847	0.980174	-0.129322	0.126094	0.987726	FALSE	TRUE
12	plasma metabolites	Leu	Total cholesterol to total lipids ratio in medium LDL	Total cholesterol to total lipids ratio in medium LDL	1391	-0.0831669	0.0311603	0.00769649	-0.144293	-0.0220405	0.0157327	294	-0.239788	0.0658957	0.000324423	-0.369486	-0.11009	0.00119534	TRUE	TRUE
12	plasma metabolites	Leu	Cholesterol esters in medium LDL	Cholesterol esters in medium LDL	1400	-0.0357927	0.0297478	0.229102	-0.0941479	0.0225626	0.312832	294	-0.00546337	0.0650469	0.933122	-0.133491	0.122564	0.961799	FALSE	TRUE
12	plasma metabolites	Leu	Cholesterol esters to total lipids ratio in medium LDL	Cholesterol esters to total lipids ratio in medium LDL	1391	-0.0747152	0.0301994	0.0134776	-0.133957	-0.0154738	0.0261451	294	-0.142347	0.0661694	0.0322881	-0.272584	-0.01211	0.0701176	TRUE	TRUE
12	plasma metabolites	Leu	Free cholesterol in medium LDL	Free cholesterol in medium LDL	1400	-0.0110435	0.030195	0.714615	-0.070276	0.048189	0.780053	294	0.0155366	0.0642124	0.808987	-0.110849	0.141922	0.875081	FALSE	TRUE
12	plasma metabolites	Leu	Free cholesterol to total lipids ratio in medium LDL	Free cholesterol to total lipids ratio in medium LDL	1391	0.047571	0.0293043	0.104743	-0.00991457	0.105057	0.161903	294	-0.0928942	0.0657648	0.158876	-0.222335	0.0365463	0.264888	FALSE	TRUE
12	plasma metabolites	Leu	Total lipids in medium LDL	Total lipids in medium LDL	1400	-0.0186913	0.0296964	0.529183	-0.0769458	0.0395632	0.616608	294	0.0361355	0.0645631	0.576124	-0.0909399	0.163211	0.69646	FALSE	TRUE
12	plasma metabolites	Leu	Concentration of medium LDL particles	Concentration of medium LDL particles	1391	-0.00938785	0.029755	0.752426	-0.0677575	0.0489818	0.808696	294	0.0441337	0.0645264	0.494548	-0.0828694	0.171137	0.618421	FALSE	TRUE
12	plasma metabolites	Leu	Phospholipids in medium LDL	Phospholipids in medium LDL	1400	0.0200847	0.0298276	0.50083	-0.0384271	0.0785965	0.589375	294	0.108909	0.0639012	0.0893983	-0.016864	0.234681	0.163086	FALSE	TRUE
12	plasma metabolites	Leu	Phospholipids to total lipids ratio in medium LDL	Phospholipids to total lipids ratio in medium LDL	1391	0.0993018	0.0300509	0.000975936	0.0403516	0.158252	0.00243984	294	0.151863	0.066021	0.0221504	0.0219182	0.281808	0.0509187	TRUE	TRUE
12	plasma metabolites	Leu	Triglycerides in medium LDL	Triglycerides in medium LDL	1400	0.00839974	0.0302107	0.781024	-0.0508635	0.067663	0.832623	294	0.213789	0.0634578	0.00085726	0.0888895	0.338689	0.00290491	TRUE	TRUE
12	plasma metabolites	Leu	Triglycerides to total lipids ratio in medium LDL	Triglycerides to total lipids ratio in medium LDL	1391	0.00412702	0.0315944	0.896091	-0.0578511	0.0661051	0.926495	294	0.315272	0.0657331	2.59717e-06	0.185894	0.44465	1.39225e-05	TRUE	TRUE
12	plasma metabolites	Leu	Total cholesterol in medium VLDL	Total cholesterol in medium VLDL	1400	0.143537	0.0294179	1.18737e-06	0.0858286	0.201245	4.88242e-06	294	0.298209	0.0659226	8.8965e-06	0.168458	0.42796	4.34202e-05	TRUE	TRUE
12	plasma metabolites	Leu	Total cholesterol to total lipids ratio in medium VLDL	Total cholesterol to total lipids ratio in medium VLDL	1400	-0.11728	0.030276	0.000112163	-0.176672	-0.0578887	0.000338396	294	-0.213489	0.059792	0.000417312	-0.331174	-0.0958046	0.00149957	TRUE	TRUE
12	plasma metabolites	Leu	Cholesterol esters in medium VLDL	Cholesterol esters in medium VLDL	1400	0.114417	0.0296207	0.00011726	0.0563112	0.172523	0.000350792	294	0.260884	0.0657083	9.07151e-05	0.131554	0.390213	0.000369643	TRUE	TRUE
12	plasma metabolites	Leu	Cholesterol esters to total lipids ratio in medium VLDL	Cholesterol esters to total lipids ratio in medium VLDL	1400	-0.148964	0.0303206	1.00304e-06	-0.208443	-0.0894855	4.17279e-06	294	-0.266324	0.0604343	1.48164e-05	-0.385273	-0.147375	6.99634e-05	TRUE	TRUE
12	plasma metabolites	Leu	Free cholesterol in medium VLDL	Free cholesterol in medium VLDL	1400	0.173818	0.0293042	3.77963e-09	0.116333	0.231303	1.82969e-08	294	0.333305	0.0657733	7.21842e-07	0.203847	0.462762	4.41201e-06	TRUE	TRUE
12	plasma metabolites	Leu	Free cholesterol to total lipids ratio in medium VLDL	Free cholesterol to total lipids ratio in medium VLDL	1400	0.0447239	0.0311078	0.150742	-0.0162993	0.105747	0.220522	294	0.292499	0.0660407	1.34563e-05	0.162515	0.422482	6.4003e-05	TRUE	TRUE
12	plasma metabolites	Leu	Total lipids in medium VLDL	Total lipids in medium VLDL	1400	0.176137	0.0290936	1.8117e-09	0.119065	0.233209	9.18791e-09	294	0.324179	0.0659479	1.4879e-06	0.194378	0.45398	8.49858e-06	TRUE	TRUE
12	plasma metabolites	Leu	Concentration of medium VLDL particles	Concentration of medium VLDL particles	1400	0.17865	0.0290637	1.02989e-09	0.121636	0.235663	5.27324e-09	294	0.325169	0.0659296	1.3773e-06	0.195404	0.454933	7.97126e-06	TRUE	TRUE
12	plasma metabolites	Leu	Phospholipids in medium VLDL	Phospholipids in medium VLDL	1400	0.174861	0.0291761	2.61374e-09	0.117627	0.232095	1.29472e-08	294	0.332409	0.0657822	7.73274e-07	0.202935	0.461884	4.68261e-06	TRUE	TRUE
12	plasma metabolites	Leu	Phospholipids to total lipids ratio in medium VLDL	Phospholipids to total lipids ratio in medium VLDL	1400	0.00639155	0.0325894	0.844542	-0.057538	0.0703211	0.885273	294	-0.0245067	0.0656022	0.709003	-0.153627	0.104614	0.799969	FALSE	TRUE
12	plasma metabolites	Leu	Triglycerides in medium VLDL	Triglycerides in medium VLDL	1400	0.18873	0.0289874	1.04063e-10	0.131866	0.245593	5.68344e-10	294	0.32864	0.0657773	1.01571e-06	0.199174	0.458105	6.01154e-06	TRUE	TRUE
12	plasma metabolites	Leu	Triglycerides to total lipids ratio in medium VLDL	Triglycerides to total lipids ratio in medium VLDL	1400	0.110462	0.0304816	0.000300626	0.0506673	0.170257	0.00081884	294	0.191242	0.0603186	0.00168573	0.0725204	0.309963	0.00537788	TRUE	TRUE
12	plasma metabolites	Leu	Monounsaturated fatty acids; 16:1, 18:1	Monounsaturated fatty acids; 16:1, 18:1	1396	0.130441	0.0308473	2.50504e-05	0.0699285	0.190953	8.69012e-05	288	0.304066	0.0672935	9.16998e-06	0.171605	0.436528	4.45886e-05	TRUE	TRUE
12	plasma metabolites	Leu	Ratio of monounsaturated fatty acids to total fatty acids	Ratio of monounsaturated fatty acids to total fatty acids	1396	0.126927	0.0308749	4.16962e-05	0.0663607	0.187493	0.000136635	288	0.313399	0.0665069	3.85227e-06	0.182486	0.444312	2.00748e-05	TRUE	TRUE
12	plasma metabolites	Leu	Phosphatidylcholine and other cholines	Phosphatidylcholine and other cholines	1365	0.00138215	0.0303962	0.963739	-0.0582465	0.0610108	0.974202	294	0.137563	0.064837	0.0347185	0.00994881	0.265178	0.0749371	FALSE	TRUE
12	plasma metabolites	Leu	Phenylalanine	Phenylalanine	1400	0.52064	0.0266165	1.73471e-75	0.468427	0.572852	3.93079e-74	292	0.332	0.0580714	2.7237e-08	0.217698	0.446301	2.08339e-07	TRUE	TRUE
12	plasma metabolites	Leu	Polyunsaturated fatty acids	Polyunsaturated fatty acids	1399	0.000624226	0.0298168	0.9833	-0.0578665	0.059115	0.984476	288	0.104974	0.0678097	0.122727	-0.0285032	0.238452	0.214608	FALSE	TRUE
12	plasma metabolites	Leu	Ratio of polyunsaturated fatty acids to total fatty acids	Ratio of polyunsaturated fatty acids to total fatty acids	1399	-0.224031	0.0305471	3.77632e-13	-0.283954	-0.164108	2.5947e-12	288	-0.418804	0.0638226	2.53615e-10	-0.544433	-0.293175	2.4942e-09	TRUE	TRUE
12	plasma metabolites	Leu	Pyruvate	Pyruvate	1400	0.19615	0.0312295	4.48779e-10	0.134888	0.257411	2.34289e-09	NA	NA	NA	NA	NA	NA	NA	TRUE	FALSE
12	plasma metabolites	Leu	Remnant cholesterol (non-HDL, non-LDL -cholesterol)	Remnant cholesterol (non-HDL, non-LDL -cholesterol)	1400	0.0528258	0.029439	0.0729628	-0.00492358	0.110575	0.1165	294	0.162213	0.0648809	0.0129697	0.0345119	0.289914	0.0322517	TRUE	TRUE
12	plasma metabolites	Leu	Total cholesterol in small HDL	Total cholesterol in small HDL	1400	-0.0343737	0.0296192	0.246035	-0.0924767	0.0237293	0.330009	294	-0.00221756	0.064871	0.972754	-0.129899	0.125464	0.98322	FALSE	TRUE
12	plasma metabolites	Leu	Total cholesterol to total lipids ratio in small HDL	Total cholesterol to total lipids ratio in small HDL	1399	-0.170342	0.0301811	2.00998e-08	-0.229547	-0.111137	9.34771e-08	293	-0.170456	0.064347	0.00851985	-0.297108	-0.0438041	0.0221991	TRUE	TRUE
12	plasma metabolites	Leu	Cholesterol esters in small HDL	Cholesterol esters in small HDL	1400	-0.08263	0.0295595	0.00525497	-0.140616	-0.0246441	0.0110823	294	-0.0261402	0.064462	0.685401	-0.153017	0.100736	0.78659	TRUE	TRUE
12	plasma metabolites	Leu	Cholesterol esters to total lipids ratio in small HDL	Cholesterol esters to total lipids ratio in small HDL	1399	-0.170744	0.0302421	1.98814e-08	-0.230069	-0.111419	9.28672e-08	293	-0.153566	0.0645039	0.0179316	-0.280526	-0.0266048	0.0426446	TRUE	TRUE
12	plasma metabolites	Leu	Free cholesterol in small HDL	Free cholesterol in small HDL	1400	0.153693	0.0321236	1.89663e-06	0.0906777	0.216709	7.53698e-06	294	0.132748	0.0688314	0.0547632	-0.00272812	0.268225	0.108861	TRUE	TRUE
12	plasma metabolites	Leu	Free cholesterol to total lipids ratio in small HDL	Free cholesterol to total lipids ratio in small HDL	1399	0.0687683	0.0317942	0.030717	0.00639865	0.131138	0.054072	293	-0.00308396	0.0669084	0.963269	-0.134777	0.12861	0.980784	FALSE	TRUE
12	plasma metabolites	Leu	Total lipids in small HDL	Total lipids in small HDL	1400	0.149172	0.0313864	2.21398e-06	0.0876026	0.210742	8.7329e-06	294	0.135092	0.0668682	0.0442804	0.00347982	0.266705	0.0907435	TRUE	TRUE
12	plasma metabolites	Leu	Concentration of small HDL particles	Concentration of small HDL particles	1399	0.169819	0.0312652	6.58328e-08	0.108487	0.231151	2.97084e-07	294	0.152654	0.0668307	0.0230878	0.0211158	0.284193	0.0527381	TRUE	TRUE
12	plasma metabolites	Leu	Phospholipids in small HDL	Phospholipids in small HDL	1400	0.185529	0.0317488	6.34812e-09	0.123248	0.247809	3.01819e-08	294	0.178525	0.0686359	0.00977403	0.0434336	0.313617	0.0251168	TRUE	TRUE
12	plasma metabolites	Leu	Phospholipids to total lipids ratio in small HDL	Phospholipids to total lipids ratio in small HDL	1399	0.128307	0.0299397	1.94833e-05	0.0695752	0.187039	6.91657e-05	293	0.0780874	0.0653147	0.232857	-0.0504692	0.206644	0.358775	TRUE	TRUE
12	plasma metabolites	Leu	Triglycerides in small HDL	Triglycerides in small HDL	1400	0.157439	0.029593	1.20658e-07	0.0993873	0.215491	5.33198e-07	294	0.349582	0.0651249	1.6417e-07	0.221401	0.477763	1.11841e-06	TRUE	TRUE
12	plasma metabolites	Leu	Triglycerides to total lipids ratio in small HDL	Triglycerides to total lipids ratio in small HDL	1399	0.123203	0.0295153	3.17527e-05	0.0653042	0.181103	0.000107354	293	0.286169	0.0666047	2.3779e-05	0.155074	0.417265	0.000107996	TRUE	TRUE
12	plasma metabolites	Leu	Total cholesterol in small LDL	Total cholesterol in small LDL	1400	-0.0337353	0.0298052	0.257887	-0.0922031	0.0247324	0.344604	294	-0.0223596	0.0648791	0.730621	-0.150057	0.105338	0.816796	FALSE	TRUE
12	plasma metabolites	Leu	Total cholesterol to total lipids ratio in small LDL	Total cholesterol to total lipids ratio in small LDL	1395	-0.122782	0.0311293	8.40396e-05	-0.183848	-0.0617165	0.000260181	294	-0.267144	0.0650495	5.23245e-05	-0.395177	-0.139111	0.000222209	TRUE	TRUE
12	plasma metabolites	Leu	Cholesterol esters in small LDL	Cholesterol esters in small LDL	1400	-0.0420269	0.0297641	0.158173	-0.100414	0.0163602	0.229189	294	-0.0267586	0.0650039	0.680905	-0.154702	0.101184	0.784352	FALSE	TRUE
12	plasma metabolites	Leu	Cholesterol esters to total lipids ratio in small LDL	Cholesterol esters to total lipids ratio in small LDL	1395	-0.101691	0.0302631	0.000799862	-0.161057	-0.0423249	0.0020234	294	-0.174972	0.0654167	0.00790658	-0.303727	-0.0462163	0.0208085	TRUE	TRUE
12	plasma metabolites	Leu	Free cholesterol in small LDL	Free cholesterol in small LDL	1400	0.00135888	0.030219	0.964139	-0.0579206	0.0606384	0.974202	294	-0.0012702	0.0644144	0.984281	-0.128053	0.125512	0.988058	FALSE	TRUE
12	plasma metabolites	Leu	Free cholesterol to total lipids ratio in small LDL	Free cholesterol to total lipids ratio in small LDL	1395	0.0360435	0.029212	0.217464	-0.0212609	0.0933478	0.301433	294	-0.122497	0.0656647	0.0631279	-0.251741	0.00674603	0.122509	FALSE	TRUE
12	plasma metabolites	Leu	Total lipids in small LDL	Total lipids in small LDL	1400	-0.00806781	0.0296682	0.785712	-0.0662669	0.0501312	0.836784	294	0.0331381	0.0647623	0.609261	-0.0943293	0.160606	0.725126	FALSE	TRUE
12	plasma metabolites	Leu	Concentration of small LDL particles	Concentration of small LDL particles	1395	0.00613622	0.0295954	0.835777	-0.0519203	0.0641928	0.87868	294	0.0462444	0.0647674	0.475801	-0.0812331	0.173722	0.604464	FALSE	TRUE
12	plasma metabolites	Leu	Phospholipids in small LDL	Phospholipids in small LDL	1400	0.0423219	0.0299122	0.15733	-0.0163558	0.101	0.228278	294	0.112128	0.0644729	0.0830776	-0.01477	0.239026	0.153699	FALSE	TRUE
12	plasma metabolites	Leu	Phospholipids to total lipids ratio in small LDL	Phospholipids to total lipids ratio in small LDL	1395	0.0917123	0.0300245	0.00229662	0.032814	0.150611	0.00536382	294	0.141367	0.0657175	0.0322973	0.0120197	0.270715	0.0701176	TRUE	TRUE
12	plasma metabolites	Leu	Triglycerides in small LDL	Triglycerides in small LDL	1400	0.0900661	0.0305859	0.00328632	0.0300668	0.150066	0.00726126	294	0.301696	0.0642586	4.12934e-06	0.17522	0.428172	2.13485e-05	TRUE	TRUE
12	plasma metabolites	Leu	Triglycerides to total lipids ratio in small LDL	Triglycerides to total lipids ratio in small LDL	1395	0.105177	0.0319748	0.00102919	0.0424534	0.167901	0.00256695	294	0.395117	0.0641588	2.46372e-09	0.268837	0.521397	2.19221e-08	TRUE	TRUE
12	plasma metabolites	Leu	Total cholesterol in small VLDL	Total cholesterol in small VLDL	1400	0.0652992	0.0289043	0.0240277	0.00859865	0.122	0.0438176	294	0.190788	0.0648282	0.00351516	0.0631911	0.318386	0.010286	TRUE	TRUE
12	plasma metabolites	Leu	Total cholesterol to total lipids ratio in small VLDL	Total cholesterol to total lipids ratio in small VLDL	1400	-0.141985	0.0305254	3.61002e-06	-0.201865	-0.0821042	1.38797e-05	294	-0.312496	0.0634086	1.40205e-06	-0.437299	-0.187693	8.07878e-06	TRUE	TRUE
12	plasma metabolites	Leu	Cholesterol esters in small VLDL	Cholesterol esters in small VLDL	1400	0.0378131	0.0291075	0.194129	-0.0192861	0.0949123	0.274201	294	0.130995	0.064856	0.0443311	0.00334358	0.258647	0.0907435	FALSE	TRUE
12	plasma metabolites	Leu	Cholesterol esters to total lipids ratio in small VLDL	Cholesterol esters to total lipids ratio in small VLDL	1400	-0.13882	0.0308004	7.12174e-06	-0.19924	-0.0784003	2.64274e-05	294	-0.310053	0.0643134	2.31641e-06	-0.436636	-0.183469	1.25201e-05	TRUE	TRUE
12	plasma metabolites	Leu	Free cholesterol in small VLDL	Free cholesterol in small VLDL	1400	0.104983	0.028998	0.000304721	0.0480988	0.161868	0.000827468	294	0.275879	0.0649141	2.89162e-05	0.148113	0.403645	0.000129529	TRUE	TRUE
12	plasma metabolites	Leu	Free cholesterol to total lipids ratio in small VLDL	Free cholesterol to total lipids ratio in small VLDL	1400	-0.112883	0.0303466	0.000207284	-0.172413	-0.0533536	0.000585186	294	-0.162941	0.0636233	0.0109462	-0.288166	-0.0377151	0.0275868	TRUE	TRUE
12	plasma metabolites	Leu	Total lipids in small VLDL	Total lipids in small VLDL	1400	0.127208	0.0288484	1.11539e-05	0.0706171	0.183799	4.04045e-05	294	0.284012	0.0655983	2.06438e-05	0.154899	0.413124	9.44127e-05	TRUE	TRUE
12	plasma metabolites	Leu	Concentration of small VLDL particles	Concentration of small VLDL particles	1400	0.134228	0.0288794	3.67065e-06	0.0775763	0.19088	1.4062e-05	294	0.292323	0.0657082	1.23501e-05	0.162993	0.421652	5.89561e-05	TRUE	TRUE
12	plasma metabolites	Leu	Phospholipids in small VLDL	Phospholipids in small VLDL	1400	0.134951	0.029072	3.77549e-06	0.077922	0.191981	1.43603e-05	294	0.297687	0.0646289	6.1666e-06	0.170482	0.424892	3.07859e-05	TRUE	TRUE
12	plasma metabolites	Leu	Phospholipids to total lipids ratio in small VLDL	Phospholipids to total lipids ratio in small VLDL	1400	-0.00478743	0.0312067	0.878097	-0.0660046	0.0564297	0.912364	294	-0.105657	0.0685196	0.124174	-0.240519	0.029206	0.216323	FALSE	TRUE
12	plasma metabolites	Leu	Triglycerides in small VLDL	Triglycerides in small VLDL	1400	0.158401	0.0292113	6.91475e-08	0.101098	0.215704	3.10726e-07	294	0.320729	0.0659473	1.90108e-06	0.19093	0.450529	1.05813e-05	TRUE	TRUE
12	plasma metabolites	Leu	Triglycerides to total lipids ratio in small VLDL	Triglycerides to total lipids ratio in small VLDL	1400	0.146829	0.0301517	1.24523e-06	0.0876814	0.205976	5.0811e-06	294	0.311826	0.0629766	1.25659e-06	0.187873	0.435779	7.30499e-06	TRUE	TRUE
12	plasma metabolites	Leu	Serum total cholesterol	Serum total cholesterol	1400	-0.0202709	0.0297543	0.49581	-0.078639	0.0380972	0.585392	294	0.028442	0.0628436	0.651189	-0.0952491	0.152133	0.760983	FALSE	TRUE
12	plasma metabolites	Leu	Serum total triglycerides	Serum total triglycerides	1400	0.178396	0.0295444	1.99436e-09	0.12044	0.236352	9.97178e-09	294	0.34968	0.0654892	1.89331e-07	0.220782	0.478578	1.26656e-06	TRUE	TRUE
12	plasma metabolites	Leu	Saturated fatty acids	Saturated fatty acids	1396	0.140282	0.0302001	3.72075e-06	0.0810395	0.199525	1.42029e-05	288	0.310861	0.0656406	3.46052e-06	0.181653	0.440069	1.81782e-05	TRUE	TRUE
12	plasma metabolites	Leu	Ratio of saturated fatty acids to total fatty acids	Ratio of saturated fatty acids to total fatty acids	1396	0.159133	0.0324083	1.01712e-06	0.0955586	0.222707	4.2149e-06	288	0.176704	0.0642675	0.00635394	0.0501995	0.303209	0.0169611	TRUE	TRUE
12	plasma metabolites	Leu	Sphingomyelins	Sphingomyelins	1399	-0.0768509	0.0284175	0.00692702	-0.132597	-0.0211053	0.0142694	294	-0.104975	0.0552155	0.0582749	-0.213652	0.00370183	0.114532	TRUE	TRUE
12	plasma metabolites	Leu	Ratio of triglycerides to phosphoglycerides	Ratio of triglycerides to phosphoglycerides	1385	0.190371	0.0289032	6.38523e-11	0.133672	0.24707	3.56035e-10	294	0.333632	0.0639239	3.44455e-07	0.207814	0.459449	2.17656e-06	TRUE	TRUE
12	plasma metabolites	Leu	Total cholines	Total cholines	1399	-0.00954136	0.0295619	0.746927	-0.067532	0.0484493	0.806094	294	0.0990435	0.0643433	0.12483	-0.0275993	0.225686	0.216548	FALSE	TRUE
12	plasma metabolites	Leu	Total fatty acids	Total fatty acids	1399	0.101474	0.030248	0.000815783	0.0421372	0.16081	0.00205879	288	0.256054	0.0671309	0.000167848	0.123913	0.388195	0.000657323	TRUE	TRUE
12	plasma metabolites	Leu	Total phosphoglycerides	Total phosphoglycerides	1399	0.0114325	0.0300822	0.703973	-0.0475787	0.0704436	0.770535	294	0.180202	0.0635445	0.00489437	0.0551319	0.305273	0.0137378	TRUE	TRUE
12	plasma metabolites	Leu	Tyrosine	Tyrosine	1400	0.530832	0.0246978	9.61552e-89	0.482383	0.579281	3.01192e-87	294	0.453124	0.0565864	2.9097e-14	0.341748	0.564499	3.5569e-13	TRUE	TRUE
12	plasma metabolites	Leu	Estimated degree of unsaturation	Estimated degree of unsaturation	1399	-0.163152	0.0318063	3.31347e-07	-0.225545	-0.100759	1.41721e-06	288	-0.372149	0.0648883	2.50548e-08	-0.499876	-0.244422	1.93915e-07	TRUE	TRUE
12	plasma metabolites	Leu	Total cholesterol in VLDL	Total cholesterol in VLDL	1400	0.108083	0.0290328	0.000204875	0.0511303	0.165036	0.000580297	294	0.24959	0.0655439	0.000171233	0.120584	0.378596	0.000666584	TRUE	TRUE
12	plasma metabolites	Leu	Mean diameter for VLDL particles	Mean diameter for VLDL particles	1400	0.196308	0.0289268	1.69495e-11	0.139564	0.253053	1.00285e-10	294	0.366167	0.0635892	2.17636e-08	0.241009	0.491326	1.69445e-07	TRUE	TRUE
12	plasma metabolites	Leu	Triglycerides in VLDL	Triglycerides in VLDL	1400	0.189538	0.029143	1.08881e-10	0.13237	0.246707	5.91626e-10	294	0.341409	0.0655789	3.67471e-07	0.212334	0.470483	2.28882e-06	TRUE	TRUE
12	plasma metabolites	Leu	Total cholesterol in very large HDL	Total cholesterol in very large HDL	1400	-0.129088	0.0282494	5.31894e-06	-0.184504	-0.0736719	2.00165e-05	294	-0.286214	0.0665056	2.30522e-05	-0.417113	-0.155315	0.00010506	TRUE	TRUE
12	plasma metabolites	Leu	Total cholesterol to total lipids ratio in very large HDL	Total cholesterol to total lipids ratio in very large HDL	1375	0.11092	0.0274989	5.79534e-05	0.0569758	0.164865	0.00018424	292	0.0120484	0.0645192	0.851996	-0.114944	0.139041	0.906763	TRUE	TRUE
12	plasma metabolites	Leu	Cholesterol esters in very large HDL	Cholesterol esters in very large HDL	1400	-0.134017	0.028582	3.01622e-06	-0.190085	-0.0779488	1.17236e-05	294	-0.283399	0.066956	3.10907e-05	-0.415184	-0.151614	0.000137853	TRUE	TRUE
12	plasma metabolites	Leu	Cholesterol esters to total lipids ratio in very large HDL	Cholesterol esters to total lipids ratio in very large HDL	1375	0.102933	0.0275426	0.000193717	0.0489026	0.156963	0.000551628	292	0.0122152	0.0640878	0.848974	-0.113928	0.138359	0.905757	TRUE	TRUE
12	plasma metabolites	Leu	Free cholesterol in very large HDL	Free cholesterol in very large HDL	1400	-0.111859	0.0278096	6.07132e-05	-0.166413	-0.0573063	0.000192439	294	-0.27022	0.0646766	3.90285e-05	-0.397519	-0.142922	0.000170733	TRUE	TRUE
12	plasma metabolites	Leu	Free cholesterol to total lipids ratio in very large HDL	Free cholesterol to total lipids ratio in very large HDL	1375	0.0686625	0.032296	0.0336789	0.00530741	0.132017	0.0586079	292	-0.00217322	0.0652364	0.973448	-0.130578	0.126231	0.98322	FALSE	TRUE
12	plasma metabolites	Leu	Total lipids in very large HDL	Total lipids in very large HDL	1400	-0.131443	0.0272864	1.61489e-06	-0.18497	-0.0779166	6.5146e-06	294	-0.279856	0.064579	2.0296e-05	-0.406962	-0.152749	9.31481e-05	TRUE	TRUE
12	plasma metabolites	Leu	Concentration of very large HDL particles	Concentration of very large HDL particles	1375	-0.100432	0.0276693	0.000294156	-0.154711	-0.0461533	0.000803273	294	-0.274551	0.0645186	2.82606e-05	-0.401539	-0.147563	0.000127027	TRUE	TRUE
12	plasma metabolites	Leu	Phospholipids in very large HDL	Phospholipids in very large HDL	1400	-0.13084	0.0267082	1.07631e-06	-0.183233	-0.078448	4.44293e-06	294	-0.258783	0.0630471	5.27914e-05	-0.382875	-0.134692	0.000223466	TRUE	TRUE
12	plasma metabolites	Leu	Phospholipids to total lipids ratio in very large HDL	Phospholipids to total lipids ratio in very large HDL	1375	-0.131882	0.0271951	1.37927e-06	-0.18523	-0.0785334	5.60656e-06	292	-0.119898	0.0642439	0.0630244	-0.246348	0.00655318	0.12249	TRUE	TRUE
12	plasma metabolites	Leu	Triglycerides in very large HDL	Triglycerides in very large HDL	1400	0.016021	0.0319659	0.616317	-0.0466855	0.0787274	0.690211	294	0.211235	0.0679866	0.00207863	0.0774209	0.345048	0.00648889	TRUE	TRUE
12	plasma metabolites	Leu	Triglycerides to total lipids ratio in very large HDL	Triglycerides to total lipids ratio in very large HDL	1375	0.151629	0.0302329	5.98645e-07	0.0923211	0.210937	2.51007e-06	292	0.291516	0.0663065	1.55287e-05	0.161005	0.422027	7.30633e-05	TRUE	TRUE
12	plasma metabolites	Leu	Total cholesterol in very large VLDL	Total cholesterol in very large VLDL	1383	0.191003	0.0298173	2.04784e-10	0.132511	0.249495	1.08505e-09	294	0.318007	0.0659536	2.30869e-06	0.188195	0.447819	1.25201e-05	TRUE	TRUE
12	plasma metabolites	Leu	Total cholesterol to total lipids ratio in very large VLDL	Total cholesterol to total lipids ratio in very large VLDL	1175	-0.137864	0.034155	5.78015e-05	-0.204876	-0.0708519	0.00018424	269	-0.283764	0.0688742	5.07928e-05	-0.419379	-0.148149	0.000216407	TRUE	TRUE
12	plasma metabolites	Leu	Cholesterol esters in very large VLDL	Cholesterol esters in very large VLDL	1383	0.18732	0.0297565	4.11996e-10	0.128947	0.245693	2.16146e-09	294	0.309627	0.0660626	4.28516e-06	0.1796	0.439654	2.19804e-05	TRUE	TRUE
12	plasma metabolites	Leu	Cholesterol esters to total lipids ratio in very large VLDL	Cholesterol esters to total lipids ratio in very large VLDL	1175	-0.139501	0.0345029	5.61866e-05	-0.207195	-0.0718061	0.000179696	269	-0.324794	0.0679513	2.9224e-06	-0.458592	-0.190996	1.55386e-05	TRUE	TRUE
12	plasma metabolites	Leu	Free cholesterol in very large VLDL	Free cholesterol in very large VLDL	1383	0.194164	0.0299291	1.21399e-10	0.135452	0.252875	6.56295e-10	294	0.326757	0.0658324	1.18706e-06	0.197184	0.456331	6.93158e-06	TRUE	TRUE
12	plasma metabolites	Leu	Free cholesterol to total lipids ratio in very large VLDL	Free cholesterol to total lipids ratio in very large VLDL	1175	-0.107536	0.0339263	0.00156559	-0.174099	-0.0409728	0.00379806	269	-0.127829	0.0711133	0.0733969	-0.267853	0.0121948	0.138333	TRUE	TRUE
12	plasma metabolites	Leu	Total lipids in very large VLDL	Total lipids in very large VLDL	1383	0.20589	0.0298423	7.94432e-12	0.147349	0.264431	4.83469e-11	294	0.341278	0.0654904	3.58465e-07	0.212377	0.470178	2.24491e-06	TRUE	TRUE
12	plasma metabolites	Leu	Concentration of very large VLDL particles	Concentration of very large VLDL particles	1175	0.219887	0.0324965	2.08096e-11	0.156129	0.283645	1.21105e-10	294	0.343302	0.065438	3.01407e-07	0.214505	0.472099	1.91379e-06	TRUE	TRUE
12	plasma metabolites	Leu	Phospholipids in very large VLDL	Phospholipids in very large VLDL	1383	0.207913	0.0300353	6.79028e-12	0.148994	0.266833	4.18014e-11	294	0.344804	0.0654813	2.73677e-07	0.215922	0.473687	1.78095e-06	TRUE	TRUE
12	plasma metabolites	Leu	Phospholipids to total lipids ratio in very large VLDL	Phospholipids to total lipids ratio in very large VLDL	1175	0.0951121	0.0347682	0.00632069	0.0268971	0.163327	0.0131475	269	0.261961	0.0682693	0.000155914	0.127537	0.396385	0.000614263	TRUE	TRUE
12	plasma metabolites	Leu	Triglycerides in very large VLDL	Triglycerides in very large VLDL	1383	0.208776	0.0298323	4.03168e-12	0.150255	0.267298	2.5558e-11	294	0.346849	0.0653172	2.19227e-07	0.21829	0.475409	1.45558e-06	TRUE	TRUE
12	plasma metabolites	Leu	Triglycerides to total lipids ratio in very large VLDL	Triglycerides to total lipids ratio in very large VLDL	1175	0.0944999	0.0340723	0.00563359	0.0276503	0.16135	0.0117874	269	0.158588	0.0696516	0.0235977	0.0214417	0.295733	0.0535865	TRUE	TRUE
12	plasma metabolites	Leu	Total cholesterol in very small VLDL	Total cholesterol in very small VLDL	1400	-0.0373549	0.0301386	0.215392	-0.0964768	0.021767	0.299078	294	-0.0120737	0.0637095	0.849825	-0.137469	0.113322	0.905926	FALSE	TRUE
12	plasma metabolites	Leu	Total cholesterol to total lipids ratio in very small VLDL	Total cholesterol to total lipids ratio in very small VLDL	1400	-0.146482	0.0310656	2.65613e-06	-0.207422	-0.0855413	1.03618e-05	294	-0.338813	0.0662263	5.70817e-07	-0.469162	-0.208464	3.52183e-06	TRUE	TRUE
12	plasma metabolites	Leu	Cholesterol esters in very small VLDL	Cholesterol esters in very small VLDL	1400	-0.0437204	0.0302715	0.148886	-0.103103	0.0156622	0.218506	294	-0.0184249	0.064355	0.774854	-0.145091	0.108241	0.85384	FALSE	TRUE
12	plasma metabolites	Leu	Cholesterol esters to total lipids ratio in very small VLDL	Cholesterol esters to total lipids ratio in very small VLDL	1400	-0.119265	0.0311283	0.000133068	-0.180329	-0.0582021	0.000393098	294	-0.27487	0.0676623	6.26848e-05	-0.408046	-0.141695	0.000264489	TRUE	TRUE
12	plasma metabolites	Leu	Free cholesterol in very small VLDL	Free cholesterol in very small VLDL	1400	-0.0245734	0.0300975	0.414377	-0.0836146	0.0344679	0.508424	294	0.00219478	0.0635158	0.972459	-0.122819	0.127209	0.98322	FALSE	TRUE
12	plasma metabolites	Leu	Free cholesterol to total lipids ratio in very small VLDL	Free cholesterol to total lipids ratio in very small VLDL	1400	-0.132518	0.0306349	1.62847e-05	-0.192614	-0.0724227	5.80042e-05	294	-0.343267	0.0651183	2.65984e-07	-0.471435	-0.215098	1.73953e-06	TRUE	TRUE
12	plasma metabolites	Leu	Total lipids in very small VLDL	Total lipids in very small VLDL	1400	0.0171088	0.0297104	0.564808	-0.041173	0.0753906	0.64959	294	0.109873	0.0636203	0.0852371	-0.0153465	0.235093	0.156963	FALSE	TRUE
12	plasma metabolites	Leu	Concentration of very small VLDL particles	Concentration of very small VLDL particles	1400	0.0312603	0.0296493	0.291912	-0.0269016	0.0894222	0.381455	294	0.140317	0.063757	0.0285426	0.0148287	0.265806	0.0629573	FALSE	TRUE
12	plasma metabolites	Leu	Phospholipids in very small VLDL	Phospholipids in very small VLDL	1400	-0.0084275	0.0299125	0.778186	-0.0671058	0.0502508	0.830429	294	0.0648243	0.0631284	0.305346	-0.0594272	0.189076	0.434122	FALSE	TRUE
12	plasma metabolites	Leu	Phospholipids to total lipids ratio in very small VLDL	Phospholipids to total lipids ratio in very small VLDL	1400	-0.0913305	0.0299215	0.00231358	-0.150026	-0.0326345	0.0053916	294	-0.104118	0.0643472	0.106744	-0.230768	0.0225328	0.19022	TRUE	TRUE
12	plasma metabolites	Leu	Triglycerides in very small VLDL	Triglycerides in very small VLDL	1400	0.127024	0.0299492	2.36866e-05	0.0682733	0.185774	8.27089e-05	294	0.316077	0.0651441	2.00544e-06	0.187858	0.444296	1.11149e-05	TRUE	TRUE
12	plasma metabolites	Leu	Triglycerides to total lipids ratio in very small VLDL	Triglycerides to total lipids ratio in very small VLDL	1400	0.172251	0.0310004	3.29414e-08	0.111438	0.233063	1.50569e-07	294	0.348176	0.0644591	1.38528e-07	0.221305	0.475046	9.587e-07	TRUE	TRUE
12	plasma metabolites	Leu	Total cholesterol in chylomicrons and extremely large VLDL	Total cholesterol in chylomicrons and extremely large VLDL	1391	0.180207	0.0298082	1.91145e-09	0.121733	0.238681	9.64785e-09	294	0.306518	0.0661321	5.41848e-06	0.176354	0.436681	2.74704e-05	TRUE	TRUE
12	plasma metabolites	Leu	Total cholesterol to total lipids ratio in chylomicrons and extremely large VLDL	Total cholesterol to total lipids ratio in chylomicrons and extremely large VLDL	1313	-0.0537927	0.0329464	0.102766	-0.118426	0.010841	0.159462	273	-0.13855	0.0690338	0.0457582	-0.27447	-0.00263054	0.0933725	FALSE	TRUE
12	plasma metabolites	Leu	Cholesterol esters in chylomicrons and extremely large VLDL	Cholesterol esters in chylomicrons and extremely large VLDL	1391	0.153192	0.0297876	3.09403e-07	0.0947589	0.211626	1.32869e-06	294	0.280486	0.0664518	3.26524e-05	0.149694	0.411279	0.000144288	TRUE	TRUE
12	plasma metabolites	Leu	Cholesterol esters to total lipids ratio in chylomicrons and extremely large VLDL	Cholesterol esters to total lipids ratio in chylomicrons and extremely large VLDL	1313	-0.0888951	0.0330822	0.00729888	-0.153795	-0.0239952	0.0149775	273	-0.192018	0.0688426	0.00566368	-0.327561	-0.0564745	0.0154014	TRUE	TRUE
12	plasma metabolites	Leu	Free cholesterol in chylomicrons and extremely large VLDL	Free cholesterol in chylomicrons and extremely large VLDL	1391	0.210033	0.0299379	3.56955e-12	0.151304	0.268761	2.27639e-11	294	0.331664	0.0656737	7.84541e-07	0.202403	0.460925	4.72894e-06	TRUE	TRUE
12	plasma metabolites	Leu	Free cholesterol to total lipids ratio in chylomicrons and extremely large VLDL	Free cholesterol to total lipids ratio in chylomicrons and extremely large VLDL	1313	0.0509459	0.0332286	0.125469	-0.0142412	0.116133	0.188204	273	0.358192	0.0680438	2.89794e-07	0.224221	0.492162	1.85809e-06	TRUE	TRUE
12	plasma metabolites	Leu	Total lipids in chylomicrons and extremely large VLDL	Total lipids in chylomicrons and extremely large VLDL	1391	0.202468	0.029727	1.44106e-11	0.144153	0.260783	8.57392e-11	294	0.318453	0.065963	2.2445e-06	0.188623	0.448284	1.22995e-05	TRUE	TRUE
12	plasma metabolites	Leu	Concentration of chylomicrons and extremely large VLDL particles	Concentration of chylomicrons and extremely large VLDL particles	1313	0.202086	0.0306532	6.25107e-11	0.141951	0.262221	3.50389e-10	294	0.318443	0.0659646	2.24739e-06	0.188609	0.448277	1.22995e-05	TRUE	TRUE
12	plasma metabolites	Leu	Phospholipids in chylomicrons and extremely large VLDL	Phospholipids in chylomicrons and extremely large VLDL	1391	0.207953	0.0299647	6.00649e-12	0.149171	0.266734	3.71914e-11	294	0.331609	0.0657186	8.00849e-07	0.202259	0.460959	4.80509e-06	TRUE	TRUE
12	plasma metabolites	Leu	Phospholipids to total lipids ratio in chylomicrons and extremely large VLDL	Phospholipids to total lipids ratio in chylomicrons and extremely large VLDL	1313	0.016016	0.0328107	0.625537	-0.0483514	0.0803834	0.696859	273	0.363411	0.0678014	1.80148e-07	0.229917	0.496904	1.2146e-06	TRUE	TRUE
12	plasma metabolites	Leu	Triglycerides in chylomicrons and extremely large VLDL	Triglycerides in chylomicrons and extremely large VLDL	1391	0.206226	0.0296893	5.7559e-12	0.147985	0.264467	3.58481e-11	294	0.318184	0.0659551	2.28127e-06	0.188369	0.448	1.24329e-05	TRUE	TRUE
12	plasma metabolites	Leu	Triglycerides to total lipids ratio in chylomicrons and extremely large VLDL	Triglycerides to total lipids ratio in chylomicrons and extremely large VLDL	1313	0.0388247	0.0325843	0.233667	-0.0250985	0.102748	0.317014	273	0.0746238	0.0692102	0.281909	-0.0616434	0.210891	0.412458	FALSE	TRUE
13	circulating proteins	Leu	TNFRSF14	TNFRSF14	1281	-0.0515981	0.0357627	0.149325	-0.121758	0.018562	0.218749	NA	NA	NA	NA	NA	NA	NA	FALSE	FALSE
13	circulating proteins	Leu	LDL.receptor	LDL.receptor	1281	0.0962805	0.0328313	0.00342153	0.0318713	0.16069	0.00751325	NA	NA	NA	NA	NA	NA	NA	TRUE	FALSE
13	circulating proteins	Leu	ITGB2	ITGB2	1281	0.0242413	0.0356256	0.496346	-0.04565	0.0941325	0.585392	NA	NA	NA	NA	NA	NA	NA	FALSE	FALSE
13	circulating proteins	Leu	IL.17RA	IL.17RA	1281	-0.0206067	0.0361279	0.56852	-0.0914833	0.05027	0.65245	NA	NA	NA	NA	NA	NA	NA	FALSE	FALSE
13	circulating proteins	Leu	TNF.R2	TNF.R2	1281	-0.0568099	0.0356596	0.111382	-0.126768	0.013148	0.169702	NA	NA	NA	NA	NA	NA	NA	FALSE	FALSE
13	circulating proteins	Leu	MMP.9	MMP.9	1281	0.00553511	0.0356847	0.876758	-0.0644721	0.0755423	0.911862	NA	NA	NA	NA	NA	NA	NA	FALSE	FALSE
13	circulating proteins	Leu	EPHB4	EPHB4	1281	-0.0779125	0.0360406	0.0308192	-0.148618	-0.00720714	0.0541625	NA	NA	NA	NA	NA	NA	NA	FALSE	FALSE
13	circulating proteins	Leu	IL2.RA	IL2.RA	1281	-0.0839597	0.0360548	0.0200322	-0.154693	-0.0132265	0.0371677	NA	NA	NA	NA	NA	NA	NA	TRUE	FALSE
13	circulating proteins	Leu	OPG	OPG	1281	-0.15852	0.0342526	4.06935e-06	-0.225717	-0.091322	1.53683e-05	291	0.123177	0.064046	0.0554436	-0.00288613	0.24924	0.109879	TRUE	TRUE
13	circulating proteins	Leu	ALCAM	ALCAM	1281	-0.0965614	0.0354846	0.0065926	-0.166176	-0.0269468	0.0136332	NA	NA	NA	NA	NA	NA	NA	TRUE	FALSE
13	circulating proteins	Leu	TFF3	TFF3	1281	-0.167909	0.0330177	4.21569e-07	-0.232684	-0.103134	1.79588e-06	NA	NA	NA	NA	NA	NA	NA	TRUE	FALSE
13	circulating proteins	Leu	SELP	SELP	1281	-0.0521321	0.0348647	0.135092	-0.120531	0.0162664	0.201221	NA	NA	NA	NA	NA	NA	NA	FALSE	FALSE
13	circulating proteins	Leu	CSTB	CSTB	1281	-0.0235033	0.033716	0.48587	-0.0896482	0.0426417	0.575529	NA	NA	NA	NA	NA	NA	NA	FALSE	FALSE
13	circulating proteins	Leu	MCP.1	MCP.1	1281	-0.00703223	0.0346008	0.838981	-0.0749129	0.0608484	0.881178	291	0.226778	0.0677262	0.000921991	0.0934713	0.360085	0.00311619	TRUE	TRUE
13	circulating proteins	Leu	CD163	CD163	1281	0.0196372	0.0348859	0.573604	-0.0488028	0.0880772	0.655459	NA	NA	NA	NA	NA	NA	NA	FALSE	FALSE
13	circulating proteins	Leu	Gal.3	Gal.3	1281	-0.07436	0.0350669	0.0341547	-0.143155	-0.00556495	0.0593389	NA	NA	NA	NA	NA	NA	NA	FALSE	FALSE
13	circulating proteins	Leu	GRN	GRN	1281	-0.0368916	0.0360444	0.306263	-0.107604	0.0338212	0.395358	NA	NA	NA	NA	NA	NA	NA	FALSE	FALSE
13	circulating proteins	Leu	MEPE	MEPE	1281	-0.0418492	0.0344024	0.224034	-0.109341	0.0256423	0.307866	NA	NA	NA	NA	NA	NA	NA	FALSE	FALSE
13	circulating proteins	Leu	BLM.hydrolase	BLM.hydrolase	1281	0.0395748	0.0354222	0.264106	-0.0299174	0.109067	0.352472	NA	NA	NA	NA	NA	NA	NA	FALSE	FALSE
13	circulating proteins	Leu	PLC	PLC	1281	0.0120067	0.0355745	0.735788	-0.0577841	0.0817976	0.797166	NA	NA	NA	NA	NA	NA	NA	FALSE	FALSE
13	circulating proteins	Leu	LTBR	LTBR	1281	-0.0784637	0.0360365	0.0296379	-0.149161	-0.00776644	0.0526072	NA	NA	NA	NA	NA	NA	NA	FALSE	FALSE
13	circulating proteins	Leu	Notch.3	Notch.3	1281	-0.0712484	0.0348337	0.0410218	-0.139586	-0.00291064	0.0697567	NA	NA	NA	NA	NA	NA	NA	FALSE	FALSE
13	circulating proteins	Leu	TIMP4	TIMP4	1281	-0.123611	0.0335426	0.000238112	-0.189415	-0.057806	0.000663847	NA	NA	NA	NA	NA	NA	NA	TRUE	FALSE
13	circulating proteins	Leu	CNTN1	CNTN1	1281	-0.0334508	0.0355476	0.346876	-0.103189	0.0362874	0.440472	NA	NA	NA	NA	NA	NA	NA	FALSE	FALSE
13	circulating proteins	Leu	CDH5	CDH5	1281	-0.00466834	0.0360257	0.896916	-0.0753444	0.0660077	0.926495	NA	NA	NA	NA	NA	NA	NA	FALSE	FALSE
13	circulating proteins	Leu	TLT.2	TLT.2	1281	-0.0255683	0.0358673	0.476063	-0.0959336	0.044797	0.564786	NA	NA	NA	NA	NA	NA	NA	FALSE	FALSE
13	circulating proteins	Leu	FABP4	FABP4	1281	-0.0144239	0.0268318	0.590968	-0.0670632	0.0382153	0.670267	NA	NA	NA	NA	NA	NA	NA	FALSE	FALSE
13	circulating proteins	Leu	TFPI	TFPI	1281	-0.0343732	0.0341318	0.31409	-0.101334	0.0325873	0.404481	NA	NA	NA	NA	NA	NA	NA	FALSE	FALSE
13	circulating proteins	Leu	PAI	PAI	1281	0.173497	0.0325488	1.158e-07	0.109642	0.237352	5.13861e-07	NA	NA	NA	NA	NA	NA	NA	TRUE	FALSE
13	circulating proteins	Leu	CCL24	CCL24	1281	-0.0163746	0.0357079	0.646621	-0.0864273	0.0536781	0.718093	NA	NA	NA	NA	NA	NA	NA	FALSE	FALSE
13	circulating proteins	Leu	TR	TR	1281	-0.106696	0.0358469	0.00297102	-0.177022	-0.0363711	0.00664574	NA	NA	NA	NA	NA	NA	NA	TRUE	FALSE
13	circulating proteins	Leu	TNFRSF10C	TNFRSF10C	1281	-0.0776329	0.0360033	0.0312486	-0.148265	-0.00700085	0.0548266	NA	NA	NA	NA	NA	NA	NA	FALSE	FALSE
13	circulating proteins	Leu	GDF.15	GDF.15	1281	-0.0909926	0.0310576	0.00345206	-0.151922	-0.0300631	0.00756471	NA	NA	NA	NA	NA	NA	NA	TRUE	FALSE
13	circulating proteins	Leu	SELE	SELE	1281	0.0310053	0.0347715	0.372729	-0.0372103	0.0992208	0.465365	NA	NA	NA	NA	NA	NA	NA	FALSE	FALSE
13	circulating proteins	Leu	AZU1	AZU1	1281	-0.0140516	0.0355092	0.69238	-0.0837143	0.0556112	0.760975	NA	NA	NA	NA	NA	NA	NA	FALSE	FALSE
13	circulating proteins	Leu	DLK.1	DLK.1	1281	0.102586	0.0347128	0.00318112	0.0344859	0.170687	0.00707284	NA	NA	NA	NA	NA	NA	NA	TRUE	FALSE
13	circulating proteins	Leu	SPON1	SPON1	1281	-0.0150509	0.0351619	0.66869	-0.0840323	0.0539305	0.737985	NA	NA	NA	NA	NA	NA	NA	FALSE	FALSE
13	circulating proteins	Leu	MPO	MPO	1281	-0.0664505	0.0358767	0.0642292	-0.136834	0.00393329	0.104434	NA	NA	NA	NA	NA	NA	NA	FALSE	FALSE
13	circulating proteins	Leu	CXCL16	CXCL16	1281	-0.0974327	0.0357153	0.00645866	-0.1675	-0.0273655	0.0134083	NA	NA	NA	NA	NA	NA	NA	TRUE	FALSE
13	circulating proteins	Leu	IL.6RA	IL.6RA	1281	-0.022131	0.035996	0.538785	-0.0927488	0.0484868	0.625742	NA	NA	NA	NA	NA	NA	NA	FALSE	FALSE
13	circulating proteins	Leu	RETN	RETN	1281	-0.109471	0.035763	0.00225201	-0.179632	-0.0393101	0.00528279	NA	NA	NA	NA	NA	NA	NA	TRUE	FALSE
13	circulating proteins	Leu	IGFBP.1	IGFBP.1	1281	-0.134491	0.030102	8.60114e-06	-0.193546	-0.0754363	3.14784e-05	NA	NA	NA	NA	NA	NA	NA	TRUE	FALSE
13	circulating proteins	Leu	CHIT1	CHIT1	1281	-0.175941	0.034784	4.85291e-07	-0.244182	-0.107701	2.0591e-06	NA	NA	NA	NA	NA	NA	NA	TRUE	FALSE
13	circulating proteins	Leu	TR.AP	TR.AP	1281	0.0399919	0.034326	0.244212	-0.0273498	0.107334	0.328807	NA	NA	NA	NA	NA	NA	NA	FALSE	FALSE
13	circulating proteins	Leu	CCL22	CCL22	1281	0.0278046	0.0359085	0.438886	-0.0426415	0.0982507	0.531989	NA	NA	NA	NA	NA	NA	NA	FALSE	FALSE
13	circulating proteins	Leu	PSP.D	PSP.D	1281	0.0112605	0.0357219	0.752641	-0.0588196	0.0813407	0.808696	NA	NA	NA	NA	NA	NA	NA	FALSE	FALSE
13	circulating proteins	Leu	PI3	PI3	1281	-0.0232759	0.0351343	0.50778	-0.0922033	0.0456514	0.596863	NA	NA	NA	NA	NA	NA	NA	FALSE	FALSE
13	circulating proteins	Leu	Ep.CAM	Ep.CAM	1281	0.019468	0.0359213	0.587938	-0.0510032	0.0899393	0.66814	NA	NA	NA	NA	NA	NA	NA	FALSE	FALSE
13	circulating proteins	Leu	AP.N	AP.N	1281	-0.0633944	0.0356541	0.0756358	-0.133342	0.00655278	0.120227	NA	NA	NA	NA	NA	NA	NA	FALSE	FALSE
13	circulating proteins	Leu	AXL	AXL	1281	-0.0463404	0.0356384	0.193735	-0.116257	0.0235759	0.274008	NA	NA	NA	NA	NA	NA	NA	FALSE	FALSE
13	circulating proteins	Leu	IL.1RT1	IL.1RT1	1281	-0.10668	0.0358291	0.00296128	-0.17697	-0.0363894	0.00664574	NA	NA	NA	NA	NA	NA	NA	TRUE	FALSE
13	circulating proteins	Leu	MMP.2	MMP.2	1281	-0.0890677	0.0355614	0.0123824	-0.158833	-0.0193024	0.0242413	NA	NA	NA	NA	NA	NA	NA	TRUE	FALSE
13	circulating proteins	Leu	FAS	FAS	1281	-0.0172949	0.0344348	0.615579	-0.08485	0.0502602	0.690211	NA	NA	NA	NA	NA	NA	NA	FALSE	FALSE
13	circulating proteins	Leu	MB	MB	1281	-0.0361887	0.0328445	0.270748	-0.100624	0.0282464	0.360433	NA	NA	NA	NA	NA	NA	NA	FALSE	FALSE
13	circulating proteins	Leu	TNFSF13B	TNFSF13B	1281	-0.0383421	0.0355143	0.280514	-0.108015	0.0313308	0.368369	NA	NA	NA	NA	NA	NA	NA	FALSE	FALSE
13	circulating proteins	Leu	PRTN3	PRTN3	1281	-0.0789897	0.0360764	0.0287405	-0.149765	-0.00821401	0.051185	NA	NA	NA	NA	NA	NA	NA	FALSE	FALSE
13	circulating proteins	Leu	PCSK9	PCSK9	1281	0.0255436	0.0356967	0.474385	-0.044487	0.0955742	0.56462	NA	NA	NA	NA	NA	NA	NA	FALSE	FALSE
13	circulating proteins	Leu	U.PAR	U.PAR	1281	-0.112329	0.0350221	0.00137282	-0.181036	-0.0436215	0.00336104	NA	NA	NA	NA	NA	NA	NA	TRUE	FALSE
13	circulating proteins	Leu	OPN	OPN	1281	-0.101243	0.035867	0.00483567	-0.171607	-0.0308779	0.0103413	NA	NA	NA	NA	NA	NA	NA	TRUE	FALSE
13	circulating proteins	Leu	CTSD	CTSD	1281	0.0313712	0.0340614	0.357214	-0.0354513	0.0981937	0.449897	NA	NA	NA	NA	NA	NA	NA	FALSE	FALSE
13	circulating proteins	Leu	PGLYRP1	PGLYRP1	1281	-0.0427357	0.036124	0.237019	-0.113605	0.0281333	0.320971	NA	NA	NA	NA	NA	NA	NA	FALSE	FALSE
13	circulating proteins	Leu	CPA1	CPA1	1281	0.102792	0.0344703	0.00291775	0.0351669	0.170416	0.00658348	NA	NA	NA	NA	NA	NA	NA	TRUE	FALSE
13	circulating proteins	Leu	JAM.A	JAM.A	1281	-0.0347399	0.0360288	0.335115	-0.105422	0.0359423	0.426911	NA	NA	NA	NA	NA	NA	NA	FALSE	FALSE
13	circulating proteins	Leu	Gal.4	Gal.4	1281	0.0123452	0.0354935	0.728035	-0.0572868	0.0819772	0.790773	NA	NA	NA	NA	NA	NA	NA	FALSE	FALSE
13	circulating proteins	Leu	IL.1RT2	IL.1RT2	1281	0.00762164	0.0356914	0.830938	-0.0623986	0.0776419	0.874455	NA	NA	NA	NA	NA	NA	NA	FALSE	FALSE
13	circulating proteins	Leu	SHPS.1	SHPS.1	1281	-0.0315113	0.0360445	0.382157	-0.102224	0.0392018	0.474355	NA	NA	NA	NA	NA	NA	NA	FALSE	FALSE
13	circulating proteins	Leu	CCL15	CCL15	1281	-0.0300767	0.0360921	0.404813	-0.100883	0.0407296	0.498988	NA	NA	NA	NA	NA	NA	NA	FALSE	FALSE
13	circulating proteins	Leu	CASP.3	CASP.3	1281	-0.0204031	0.0360716	0.571747	-0.0911693	0.0503631	0.654039	NA	NA	NA	NA	NA	NA	NA	FALSE	FALSE
13	circulating proteins	Leu	uPA	uPA	1281	-0.0574409	0.0355392	0.106283	-0.127163	0.0122808	0.163101	291	0.0166035	0.0685768	0.808865	-0.118378	0.151585	0.875081	FALSE	TRUE
13	circulating proteins	Leu	CPB1	CPB1	1281	0.0711316	0.0347304	0.0407536	0.0029967	0.139267	0.0694441	NA	NA	NA	NA	NA	NA	NA	FALSE	FALSE
13	circulating proteins	Leu	CHI3L1	CHI3L1	1281	0.0214655	0.033652	0.523674	-0.0445537	0.0874847	0.611527	NA	NA	NA	NA	NA	NA	NA	FALSE	FALSE
13	circulating proteins	Leu	ST2	ST2	1281	-0.00791353	0.0325382	0.807884	-0.0717478	0.0559207	0.856968	NA	NA	NA	NA	NA	NA	NA	FALSE	FALSE
13	circulating proteins	Leu	t.PA	t.PA	1281	0.0785904	0.0334939	0.0191076	0.0128812	0.1443	0.035701	NA	NA	NA	NA	NA	NA	NA	TRUE	FALSE
13	circulating proteins	Leu	SCGB3A2	SCGB3A2	1281	-0.11059	0.0342955	0.00129329	-0.177872	-0.0433087	0.00317364	NA	NA	NA	NA	NA	NA	NA	TRUE	FALSE
3	covariate	Leu	EGFR	estimated glomerular filtration rate	1281	-0.07204	0.0360394	0.0458286	-0.142743	-0.00133697	0.0771049	NA	NA	NA	NA	NA	NA	NA	FALSE	FALSE
13	circulating proteins	Leu	IGFBP.7	IGFBP.7	1281	0.018269	0.0343422	0.59484	-0.0491044	0.0856424	0.673225	NA	NA	NA	NA	NA	NA	NA	FALSE	FALSE
13	circulating proteins	Leu	CD93	CD93	1281	-0.0705025	0.0358466	0.0494248	-0.140827	-0.000177702	0.0826332	NA	NA	NA	NA	NA	NA	NA	FALSE	FALSE
13	circulating proteins	Leu	IL.18BP	IL.18BP	1281	-0.0685744	0.0353188	0.0524073	-0.137864	0.000714875	0.0869374	NA	NA	NA	NA	NA	NA	NA	FALSE	FALSE
13	circulating proteins	Leu	COL1A1	COL1A1	1281	0.0250144	0.0347609	0.471894	-0.0431803	0.0932092	0.563326	NA	NA	NA	NA	NA	NA	NA	FALSE	FALSE
13	circulating proteins	Leu	PON3	PON3	1281	-0.101065	0.0338297	0.00286677	-0.167433	-0.034697	0.00649598	NA	NA	NA	NA	NA	NA	NA	TRUE	FALSE
13	circulating proteins	Leu	CTSZ	CTSZ	1281	0.0132662	0.0353753	0.707713	-0.0561339	0.0826663	0.773834	NA	NA	NA	NA	NA	NA	NA	FALSE	FALSE
13	circulating proteins	Leu	MMP.3	MMP.3	1281	-0.14124	0.0297355	2.26556e-06	-0.199576	-0.0829044	8.87066e-06	NA	NA	NA	NA	NA	NA	NA	TRUE	FALSE
13	circulating proteins	Leu	RARRES2	RARRES2	1281	-0.0544795	0.0336807	0.106011	-0.120555	0.0115961	0.163101	NA	NA	NA	NA	NA	NA	NA	FALSE	FALSE
13	circulating proteins	Leu	ICAM.2	ICAM.2	1281	-0.0814271	0.0360752	0.0241672	-0.1522	-0.0106539	0.0439966	NA	NA	NA	NA	NA	NA	NA	TRUE	FALSE
13	circulating proteins	Leu	KLK6	KLK6	1281	-0.105883	0.035557	0.00295764	-0.17564	-0.0361266	0.00664574	NA	NA	NA	NA	NA	NA	NA	TRUE	FALSE
13	circulating proteins	Leu	PDGF.subunit.A	PDGF.subunit.A	1281	-0.00168071	0.0359238	0.962692	-0.072157	0.0687956	0.974202	NA	NA	NA	NA	NA	NA	NA	FALSE	FALSE
13	circulating proteins	Leu	TNF.R1	TNF.R1	1281	-0.0354149	0.0354066	0.317386	-0.104876	0.0340466	0.40684	NA	NA	NA	NA	NA	NA	NA	FALSE	FALSE
13	circulating proteins	Leu	IGFBP.2	IGFBP.2	1281	-0.235555	0.0313256	1.03181e-13	-0.29701	-0.1741	7.27731e-13	NA	NA	NA	NA	NA	NA	NA	TRUE	FALSE
13	circulating proteins	Leu	vWF	vWF	1281	0.0423887	0.0359486	0.238559	-0.0281361	0.112913	0.322009	NA	NA	NA	NA	NA	NA	NA	FALSE	FALSE
13	circulating proteins	Leu	PECAM.1	PECAM.1	1281	-0.0632576	0.0356735	0.0764279	-0.133243	0.00672758	0.121125	NA	NA	NA	NA	NA	NA	NA	FALSE	FALSE
13	circulating proteins	Leu	NT.pro.BNP	NT.pro.BNP	1281	-0.127511	0.0332747	0.000133247	-0.192791	-0.0622323	0.000393098	NA	NA	NA	NA	NA	NA	NA	TRUE	FALSE
13	circulating proteins	Leu	CCL16	CCL16	1281	-0.0110714	0.0353261	0.754024	-0.0803751	0.0582323	0.808696	NA	NA	NA	NA	NA	NA	NA	FALSE	FALSE
4	glycemic	Ile	HOMA_IR	HOMA-IR	996	0.2989	0.0332267	1.16922e-18	0.233697	0.364102	9.96173e-18	NA	NA	NA	NA	NA	NA	NA	TRUE	FALSE
9	blood pressure	Leu	Hypertension	have you been diagnosed with hypertension	NA	NA	NA	NA	NA	NA	NA	294	0.296635	0.155737	0.0568175	-0.0803751	0.0582323	0.112262	FALSE	FALSE
5	lipids	Leu	Biochem_nonHDL	Non-HDL cholesterol	NA	NA	NA	NA	NA	NA	NA	293	0.0932376	0.0677349	0.169738	-0.0400826	0.226558	0.276894	FALSE	FALSE
7	cell counts & cytokines	Leu	BlCells_Ery	erythrocytes	NA	NA	NA	NA	NA	NA	NA	292	0.0695092	0.0650725	0.28634	-0.0585726	0.197591	0.415673	FALSE	FALSE
10	atherosclerosis-related	Leu	ABI_ankle_brachial_index	ABI_ankle_brachial_index	NA	NA	NA	NA	NA	NA	NA	294	-0.0726219	0.0680312	0.286649	-0.206523	0.0612795	0.415673	FALSE	FALSE
10	atherosclerosis-related	Leu	RCCA_IMT	right carotid coronary arteries intima media thickness	NA	NA	NA	NA	NA	NA	NA	290	-0.0779548	0.0673389	0.24798	-0.210501	0.0545918	0.372825	FALSE	FALSE
10	atherosclerosis-related	Leu	RCCA_IMTSTDEV	right carotid coronary arteries intima media thickness standard deviation within person	NA	NA	NA	NA	NA	NA	NA	289	-0.0292944	0.067984	0.666868	-0.163113	0.104524	0.774657	FALSE	FALSE
10	atherosclerosis-related	Leu	LCCA_IMT	left carotid coronary arteries intima media thickness	NA	NA	NA	NA	NA	NA	NA	290	0.0268008	0.0665324	0.687381	-0.104158	0.15776	0.787298	FALSE	FALSE
10	atherosclerosis-related	Leu	LCCA_IMTSTDEV	left carotid coronary arteries intima media thickness standard deviation within person	NA	NA	NA	NA	NA	NA	NA	290	0.158129	0.0665856	0.0182217	0.0270651	0.289193	0.0430217	TRUE	FALSE
10	atherosclerosis-related	Leu	RCCA_DIAM	right carotid coronary diameter	NA	NA	NA	NA	NA	NA	NA	290	-0.0877664	0.0640733	0.171837	-0.213885	0.0383524	0.278862	FALSE	FALSE
10	atherosclerosis-related	Leu	RCCA_DIAMSTDEV	right carotid coronary diameter standard deviation within person	NA	NA	NA	NA	NA	NA	NA	290	-0.0349692	0.0687836	0.611572	-0.17036	0.100421	0.725259	FALSE	FALSE
10	atherosclerosis-related	Leu	LCCA_DIAM	left carotid coronary diameter	NA	NA	NA	NA	NA	NA	NA	290	-0.116731	0.0640732	0.0695306	-0.24285	0.00938731	0.133352	FALSE	FALSE
10	atherosclerosis-related	Leu	LCCA_DIAMSTDEV	left carotid coronary diameter standard deviation within person	NA	NA	NA	NA	NA	NA	NA	290	-0.0723979	0.0689186	0.294388	-0.208054	0.0632581	0.424075	FALSE	FALSE
10	atherosclerosis-related	Leu	Max_plaquethicknessallvessels	maximum plaque thickness of all vessels measured	NA	NA	NA	NA	NA	NA	NA	294	0.0489537	0.0669222	0.465067	-0.0827648	0.180672	0.595213	FALSE	FALSE
10	atherosclerosis-related	Leu	Max_stenosis_allvessels	maximum stenosis of all vessels measured	NA	NA	NA	NA	NA	NA	NA	271	0.0649159	0.0686655	0.34532	-0.0702836	0.200115	0.474951	FALSE	FALSE
10	atherosclerosis-related	Leu	Numberofplaques	number of plaques	NA	NA	NA	NA	NA	NA	NA	294	0.114848	0.0663923	0.0847301	-0.0158275	0.245524	0.156314	FALSE	FALSE
10	atherosclerosis-related	Leu	atherosclerosis_MRI	more than 1 plaque (based on Numberofplaques)	NA	NA	NA	NA	NA	NA	NA	294	0.253041	0.146199	0.0834862	-0.0158275	0.245524	0.154237	FALSE	FALSE
10	atherosclerosis-related	Leu	PWA_C_AGPH_HR75_def	heart rate corrected central Aug/PH%	NA	NA	NA	NA	NA	NA	NA	275	0.0131733	0.0610418	0.829301	-0.107007	0.133354	0.891312	FALSE	FALSE
10	atherosclerosis-related	Leu	PWV	Pulse wave velocity	NA	NA	NA	NA	NA	NA	NA	250	0.0844926	0.0677731	0.213704	-0.0490024	0.217988	0.337001	FALSE	FALSE
6	fat distribution	Leu	VAT_def	visceral adipose tissue	NA	NA	NA	NA	NA	NA	NA	272	0.164747	0.062735	0.00913811	0.0412265	0.288267	0.0236218	TRUE	FALSE
6	fat distribution	Leu	SAT_def	subcutaneous adipose tissue	NA	NA	NA	NA	NA	NA	NA	279	-0.0784956	0.0406104	0.0542835	-0.158445	0.00145379	0.108233	FALSE	FALSE
6	fat distribution	Leu	sSAT_def	superficial subcutaneous adipose tissue	NA	NA	NA	NA	NA	NA	NA	278	-0.106381	0.0386573	0.00632346	-0.182487	-0.0302753	0.0169143	TRUE	FALSE
6	fat distribution	Leu	dSAT_def	deep subcutaneous adipose tissue	NA	NA	NA	NA	NA	NA	NA	279	-0.0144261	0.0540118	0.7896	-0.120759	0.0919064	0.862101	FALSE	FALSE
6	fat distribution	Leu	VAT_SAT_ratio	visceral adipose tissue to subcutaneous adipose tissue	NA	NA	NA	NA	NA	NA	NA	272	0.196366	0.0569561	0.000657106	0.0842242	0.308508	0.00229199	TRUE	FALSE
6	fat distribution	Leu	Liver_fat	Liver fat content	NA	NA	NA	NA	NA	NA	NA	266	0.398573	0.0656322	4.43689e-09	0.269335	0.527812	3.79311e-08	TRUE	FALSE
6	fat distribution	Leu	Adipocyte_area	Adipocyte area	NA	NA	NA	NA	NA	NA	NA	257	0.0527043	0.0680386	0.439291	-0.081295	0.186704	0.569468	FALSE	FALSE
13	circulating proteins	Leu	BMP.6	BMP.6	NA	NA	NA	NA	NA	NA	NA	289	0.113005	0.06955	0.105317	-0.0238956	0.249906	0.188556	FALSE	FALSE
13	circulating proteins	Leu	ANGPT1	ANGPT1	NA	NA	NA	NA	NA	NA	NA	289	0.137958	0.0694693	0.0480105	0.00121613	0.2747	0.0973608	FALSE	FALSE
13	circulating proteins	Leu	ADM	ADM	NA	NA	NA	NA	NA	NA	NA	289	0.00673792	0.0642788	0.91659	-0.119787	0.133263	0.948497	FALSE	FALSE
13	circulating proteins	Leu	CD40.L	CD40.L	NA	NA	NA	NA	NA	NA	NA	289	0.210819	0.0683486	0.00224082	0.0762825	0.345355	0.00689644	TRUE	FALSE
13	circulating proteins	Leu	SLAMF7	SLAMF7	NA	NA	NA	NA	NA	NA	NA	289	0.0547058	0.0695389	0.43212	-0.0821733	0.191585	0.56296	FALSE	FALSE
13	circulating proteins	Leu	PGF	PGF	NA	NA	NA	NA	NA	NA	NA	289	0.114181	0.0661285	0.0853218	-0.0159854	0.244347	0.156963	FALSE	FALSE
13	circulating proteins	Leu	ADAM.TS13	ADAM.TS13	NA	NA	NA	NA	NA	NA	NA	289	0.0180189	0.0685786	0.792936	-0.11697	0.153008	0.864188	FALSE	FALSE
13	circulating proteins	Leu	BOC	BOC	NA	NA	NA	NA	NA	NA	NA	289	-0.188318	0.0672545	0.00546074	-0.3207	-0.0559352	0.0150056	TRUE	FALSE
13	circulating proteins	Leu	IL.4RA	IL.4RA	NA	NA	NA	NA	NA	NA	NA	288	0.0705429	0.0690295	0.307693	-0.0653356	0.206421	0.435565	FALSE	FALSE
13	circulating proteins	Leu	SRC	SRC	NA	NA	NA	NA	NA	NA	NA	289	0.0374934	0.069209	0.588423	-0.0987364	0.173723	0.708056	FALSE	FALSE
13	circulating proteins	Leu	IL.1ra	IL.1ra	NA	NA	NA	NA	NA	NA	NA	289	0.152092	0.0619686	0.0147169	0.0301139	0.274069	0.0359136	TRUE	FALSE
13	circulating proteins	Leu	TNFRSF10A	TNFRSF10A	NA	NA	NA	NA	NA	NA	NA	289	0.167127	0.0661057	0.0120098	0.0370055	0.297248	0.030036	TRUE	FALSE
13	circulating proteins	Leu	STK4	STK4	NA	NA	NA	NA	NA	NA	NA	262	0.0902484	0.0724214	0.213846	-0.0523692	0.232866	0.337001	FALSE	FALSE
13	circulating proteins	Leu	IDUA	IDUA	NA	NA	NA	NA	NA	NA	NA	289	0.244625	0.0683008	0.000401868	0.110183	0.379067	0.00144805	TRUE	FALSE
13	circulating proteins	Leu	TNFRSF11A	TNFRSF11A	NA	NA	NA	NA	NA	NA	NA	289	0.130315	0.0640845	0.0429362	0.00417222	0.256458	0.0887212	FALSE	FALSE
13	circulating proteins	Leu	PAR.1	PAR.1	NA	NA	NA	NA	NA	NA	NA	289	0.0980467	0.06962	0.160137	-0.0389922	0.235086	0.265909	FALSE	FALSE
13	circulating proteins	Leu	TRAIL.R2	TRAIL.R2	NA	NA	NA	NA	NA	NA	NA	289	-0.0456416	0.0669513	0.495978	-0.177427	0.0861441	0.619322	FALSE	FALSE
13	circulating proteins	Leu	PRSS27	PRSS27	NA	NA	NA	NA	NA	NA	NA	289	0.0594176	0.0694974	0.393296	-0.0773799	0.196215	0.523327	FALSE	FALSE
13	circulating proteins	Leu	TIE2	TIE2	NA	NA	NA	NA	NA	NA	NA	289	0.141239	0.0688414	0.0411228	0.00573301	0.276745	0.0853788	FALSE	FALSE
13	circulating proteins	Leu	TF	TF	NA	NA	NA	NA	NA	NA	NA	289	-0.00158198	0.0689652	0.981715	-0.137332	0.134168	0.988058	FALSE	FALSE
13	circulating proteins	Leu	IL1RL2	IL1RL2	NA	NA	NA	NA	NA	NA	NA	289	0.00367191	0.0658732	0.955587	-0.125992	0.133336	0.97649	FALSE	FALSE
13	circulating proteins	Leu	PDGF.subunit.B	PDGF.subunit.B	NA	NA	NA	NA	NA	NA	NA	289	0.171373	0.068696	0.013178	0.0361534	0.306594	0.0325838	TRUE	FALSE
13	circulating proteins	Leu	IL.27	IL.27	NA	NA	NA	NA	NA	NA	NA	289	-0.131205	0.0690685	0.0584975	-0.267158	0.00474819	0.114543	FALSE	FALSE
13	circulating proteins	Leu	IL.17D	IL.17D	NA	NA	NA	NA	NA	NA	NA	289	0.0374723	0.0690844	0.58796	-0.0985121	0.173457	0.708056	FALSE	FALSE
13	circulating proteins	Leu	LOX.1	LOX.1	NA	NA	NA	NA	NA	NA	NA	289	0.204562	0.0681168	0.00291123	0.070482	0.338642	0.0087137	TRUE	FALSE
13	circulating proteins	Leu	Gal.9	Gal.9	NA	NA	NA	NA	NA	NA	NA	289	0.093681	0.0655567	0.154105	-0.0353596	0.222722	0.258091	FALSE	FALSE
13	circulating proteins	Leu	GIF	GIF	NA	NA	NA	NA	NA	NA	NA	289	-0.0435197	0.069782	0.533358	-0.180877	0.0938379	0.655054	FALSE	FALSE
13	circulating proteins	Leu	PIgR	PIgR	NA	NA	NA	NA	NA	NA	NA	289	-0.122585	0.0677725	0.071547	-0.255987	0.0108169	0.136256	FALSE	FALSE
13	circulating proteins	Leu	RAGE	RAGE	NA	NA	NA	NA	NA	NA	NA	289	-0.0681731	0.0694423	0.327075	-0.204862	0.0685159	0.454155	FALSE	FALSE
13	circulating proteins	Leu	SOD2	SOD2	NA	NA	NA	NA	NA	NA	NA	289	0.0262952	0.0685765	0.701679	-0.108689	0.16128	0.796349	FALSE	FALSE
13	circulating proteins	Leu	CTRC	CTRC	NA	NA	NA	NA	NA	NA	NA	289	0.0930287	0.0694124	0.181245	-0.0436015	0.229659	0.291957	FALSE	FALSE
13	circulating proteins	Leu	SPON2	SPON2	NA	NA	NA	NA	NA	NA	NA	289	0.146904	0.0658602	0.0264958	0.0172655	0.276542	0.0591408	FALSE	FALSE
13	circulating proteins	Leu	GH	GH	NA	NA	NA	NA	NA	NA	NA	289	-0.0921782	0.0654623	0.160196	-0.221033	0.0366766	0.265909	FALSE	FALSE
13	circulating proteins	Leu	FS	FS	NA	NA	NA	NA	NA	NA	NA	289	0.271463	0.0675119	7.4398e-05	0.138574	0.404353	0.000307951	TRUE	FALSE
13	circulating proteins	Leu	GLO1	GLO1	NA	NA	NA	NA	NA	NA	NA	289	0.321323	0.0662181	2.01716e-06	0.190981	0.451666	1.11327e-05	TRUE	FALSE
13	circulating proteins	Leu	CD84	CD84	NA	NA	NA	NA	NA	NA	NA	289	0.0819213	0.0697551	0.241217	-0.0553833	0.219226	0.366755	FALSE	FALSE
13	circulating proteins	Leu	PAPPA	PAPPA	NA	NA	NA	NA	NA	NA	NA	289	0.0388296	0.0652056	0.551988	-0.0895199	0.167179	0.673508	FALSE	FALSE
13	circulating proteins	Leu	SERPINA12	SERPINA12	NA	NA	NA	NA	NA	NA	NA	289	0.203789	0.0683547	0.0031194	0.0692408	0.338337	0.0092521	TRUE	FALSE
13	circulating proteins	Leu	REN	REN	NA	NA	NA	NA	NA	NA	NA	289	0.272833	0.0626279	1.85092e-05	0.149558	0.396109	8.52466e-05	TRUE	FALSE
13	circulating proteins	Leu	DECR1	DECR1	NA	NA	NA	NA	NA	NA	NA	289	0.199488	0.0683098	0.00377786	0.0650281	0.333947	0.0108842	TRUE	FALSE
13	circulating proteins	Leu	MERTK	MERTK	NA	NA	NA	NA	NA	NA	NA	289	0.0223732	0.0688679	0.745518	-0.113185	0.157932	0.829904	FALSE	FALSE
13	circulating proteins	Leu	KIM1	KIM1	NA	NA	NA	NA	NA	NA	NA	289	0.251738	0.0663543	0.000181399	0.121128	0.382349	0.000697556	TRUE	FALSE
13	circulating proteins	Leu	THBS2	THBS2	NA	NA	NA	NA	NA	NA	NA	289	0.189199	0.0640953	0.00342352	0.0630348	0.315363	0.0100403	TRUE	FALSE
13	circulating proteins	Leu	TM	TM	NA	NA	NA	NA	NA	NA	NA	289	0.110482	0.0697776	0.114458	-0.0268665	0.247831	0.20204	FALSE	FALSE
13	circulating proteins	Leu	VSIG2	VSIG2	NA	NA	NA	NA	NA	NA	NA	289	0.0678503	0.0693476	0.328708	-0.0686523	0.204353	0.454493	FALSE	FALSE
13	circulating proteins	Leu	AMBP	AMBP	NA	NA	NA	NA	NA	NA	NA	289	0.046593	0.0677816	0.492394	-0.0868271	0.180013	0.616908	FALSE	FALSE
13	circulating proteins	Leu	PRELP	PRELP	NA	NA	NA	NA	NA	NA	NA	289	0.23714	0.0654481	0.000344683	0.108313	0.365967	0.00125935	TRUE	FALSE
13	circulating proteins	Leu	HO.1	HO.1	NA	NA	NA	NA	NA	NA	NA	289	0.21254	0.0687084	0.00217685	0.0772955	0.347784	0.00673126	TRUE	FALSE
13	circulating proteins	Leu	XCL1	XCL1	NA	NA	NA	NA	NA	NA	NA	289	0.123064	0.0681179	0.0718816	-0.011018	0.257146	0.13646	FALSE	FALSE
13	circulating proteins	Leu	IL16	IL16	NA	NA	NA	NA	NA	NA	NA	289	0.0982787	0.0684091	0.151928	-0.0363767	0.232934	0.255426	FALSE	FALSE
13	circulating proteins	Leu	SORT1	SORT1	NA	NA	NA	NA	NA	NA	NA	289	0.175608	0.0676737	0.00995422	0.0424007	0.308816	0.0254299	TRUE	FALSE
13	circulating proteins	Leu	CEACAM8	CEACAM8	NA	NA	NA	NA	NA	NA	NA	289	0.0959895	0.0684772	0.162079	-0.0387997	0.230779	0.268353	FALSE	FALSE
13	circulating proteins	Leu	PTX3	PTX3	NA	NA	NA	NA	NA	NA	NA	288	-0.0683152	0.0697391	0.328132	-0.20559	0.0689601	0.454176	FALSE	FALSE
13	circulating proteins	Leu	PSGL.1	PSGL.1	NA	NA	NA	NA	NA	NA	NA	289	0.313391	0.066556	3.90978e-06	0.182383	0.444399	2.02936e-05	TRUE	FALSE
13	circulating proteins	Leu	CCL17	CCL17	NA	NA	NA	NA	NA	NA	NA	289	0.0228171	0.0701464	0.745211	-0.115258	0.160892	0.829904	FALSE	FALSE
13	circulating proteins	Leu	MMP7	MMP7	NA	NA	NA	NA	NA	NA	NA	289	0.0441898	0.0682996	0.518157	-0.0902499	0.178629	0.640595	FALSE	FALSE
13	circulating proteins	Leu	IgG.Fc.receptor.II.b	IgG.Fc.receptor.II.b	NA	NA	NA	NA	NA	NA	NA	288	-0.00539072	0.0702092	0.938852	-0.143591	0.13281	0.965424	FALSE	FALSE
13	circulating proteins	Leu	ITGB1BP2	ITGB1BP2	NA	NA	NA	NA	NA	NA	NA	159	0.131411	0.094817	0.167781	-0.0559085	0.318731	0.276047	FALSE	FALSE
13	circulating proteins	Leu	DCN	DCN	NA	NA	NA	NA	NA	NA	NA	289	0.0431802	0.0666757	0.517759	-0.0880631	0.174423	0.640595	FALSE	FALSE
13	circulating proteins	Leu	Dkk.1	Dkk.1	NA	NA	NA	NA	NA	NA	NA	289	0.219936	0.0688593	0.00156171	0.0843944	0.355477	0.00500664	TRUE	FALSE
13	circulating proteins	Leu	LPL	LPL	NA	NA	NA	NA	NA	NA	NA	289	-0.246305	0.0623269	9.80191e-05	-0.368988	-0.123621	0.000396932	TRUE	FALSE
13	circulating proteins	Leu	PRSS8	PRSS8	NA	NA	NA	NA	NA	NA	NA	289	0.181325	0.0652217	0.00579787	0.0529442	0.309707	0.0157011	TRUE	FALSE
13	circulating proteins	Leu	AGRP	AGRP	NA	NA	NA	NA	NA	NA	NA	289	0.212726	0.0689399	0.00223205	0.0770256	0.348426	0.00688566	TRUE	FALSE
13	circulating proteins	Leu	HB.EGF	HB.EGF	NA	NA	NA	NA	NA	NA	NA	289	0.215527	0.0681538	0.0017351	0.0813743	0.34968	0.00550852	TRUE	FALSE
13	circulating proteins	Leu	GDF.2	GDF.2	NA	NA	NA	NA	NA	NA	NA	289	0.0127554	0.0680584	0.851467	-0.12121	0.14672	0.906763	FALSE	FALSE
13	circulating proteins	Leu	FABP2	FABP2	NA	NA	NA	NA	NA	NA	NA	289	-0.00366209	0.0699695	0.958296	-0.141389	0.134065	0.978494	FALSE	FALSE
13	circulating proteins	Leu	THPO	THPO	NA	NA	NA	NA	NA	NA	NA	289	0.0481859	0.069386	0.487963	-0.0883922	0.184764	0.614299	FALSE	FALSE
13	circulating proteins	Leu	MARCO	MARCO	NA	NA	NA	NA	NA	NA	NA	289	0.0443708	0.0682208	0.515962	-0.0899138	0.178655	0.639089	FALSE	FALSE
13	circulating proteins	Leu	GT	GT	NA	NA	NA	NA	NA	NA	NA	289	-0.150238	0.0686712	0.0295035	-0.285409	-0.0150663	0.064787	FALSE	FALSE
13	circulating proteins	Leu	MMP12	MMP12	NA	NA	NA	NA	NA	NA	NA	289	0.0754947	0.0648758	0.245533	-0.0522056	0.203195	0.369997	FALSE	FALSE
13	circulating proteins	Leu	ACE2	ACE2	NA	NA	NA	NA	NA	NA	NA	289	0.387927	0.0598565	4.03684e-10	0.270106	0.505747	3.77156e-09	TRUE	FALSE
13	circulating proteins	Leu	PD.L2	PD.L2	NA	NA	NA	NA	NA	NA	NA	289	0.00944499	0.0696569	0.892239	-0.127666	0.146556	0.92992	FALSE	FALSE
13	circulating proteins	Leu	CTSL1	CTSL1	NA	NA	NA	NA	NA	NA	NA	289	-0.0481302	0.0683992	0.482219	-0.182766	0.0865056	0.608825	FALSE	FALSE
13	circulating proteins	Leu	hOSCAR	hOSCAR	NA	NA	NA	NA	NA	NA	NA	289	0.136486	0.0681683	0.046218	0.00230488	0.270668	0.0938712	FALSE	FALSE
13	circulating proteins	Leu	TNFRSF13B	TNFRSF13B	NA	NA	NA	NA	NA	NA	NA	289	-0.0169103	0.0700872	0.809517	-0.154869	0.121048	0.875081	FALSE	FALSE
13	circulating proteins	Leu	TGM2	TGM2	NA	NA	NA	NA	NA	NA	NA	289	0.19642	0.0677293	0.00402329	0.0631027	0.329737	0.0114651	TRUE	FALSE
13	circulating proteins	Leu	LEP	LEP	NA	NA	NA	NA	NA	NA	NA	289	0.0578185	0.0420063	0.169778	-0.0248658	0.140503	0.276894	FALSE	FALSE
13	circulating proteins	Leu	CA5A	CA5A	NA	NA	NA	NA	NA	NA	NA	278	0.392025	0.0651048	5.58335e-09	0.263852	0.520198	4.65161e-08	TRUE	FALSE
13	circulating proteins	Leu	HSP.27	HSP.27	NA	NA	NA	NA	NA	NA	NA	289	0.0265768	0.0697555	0.70349	-0.110729	0.163882	0.79727	FALSE	FALSE
13	circulating proteins	Leu	CD4	CD4	NA	NA	NA	NA	NA	NA	NA	289	0.121282	0.0684207	0.0773729	-0.0133964	0.25596	0.144577	FALSE	FALSE
13	circulating proteins	Leu	NEMO	NEMO	NA	NA	NA	NA	NA	NA	NA	289	0.170546	0.0688504	0.0138313	0.0350226	0.30607	0.0339424	TRUE	FALSE
13	circulating proteins	Leu	VEGFD	VEGFD	NA	NA	NA	NA	NA	NA	NA	289	-0.122785	0.0674688	0.0698349	-0.255589	0.0100198	0.133739	FALSE	FALSE
13	circulating proteins	Leu	PARP.1	PARP.1	NA	NA	NA	NA	NA	NA	NA	289	0.401221	0.0647806	2.06579e-09	0.273708	0.528734	1.85072e-08	TRUE	FALSE
13	circulating proteins	Leu	HAOX1	HAOX1	NA	NA	NA	NA	NA	NA	NA	289	0.363157	0.0629288	2.06735e-08	0.239289	0.487025	1.62898e-07	TRUE	FALSE
13	circulating proteins	Leu	IL8	IL8	NA	NA	NA	NA	NA	NA	NA	291	0.207102	0.0676011	0.00239617	0.0740416	0.340163	0.00735725	TRUE	FALSE
13	circulating proteins	Leu	VEGFA	VEGFA	NA	NA	NA	NA	NA	NA	NA	291	0.161285	0.0686497	0.019487	0.0261598	0.296409	0.0455092	TRUE	FALSE
13	circulating proteins	Leu	CD8A	CD8A	NA	NA	NA	NA	NA	NA	NA	291	0.0956799	0.0698079	0.171573	-0.0417245	0.233084	0.278779	FALSE	FALSE
13	circulating proteins	Leu	MCP.3	MCP.3	NA	NA	NA	NA	NA	NA	NA	278	0.082243	0.0705236	0.244564	-0.0565985	0.221084	0.369388	FALSE	FALSE
13	circulating proteins	Leu	GDNF	GDNF	NA	NA	NA	NA	NA	NA	NA	289	0.147947	0.0647712	0.0231032	0.0204529	0.275442	0.0527381	FALSE	FALSE
13	circulating proteins	Leu	CDCP1	CDCP1	NA	NA	NA	NA	NA	NA	NA	291	0.132806	0.0671096	0.0487858	0.000712136	0.264899	0.0986272	FALSE	FALSE
13	circulating proteins	Leu	CD244	CD244	NA	NA	NA	NA	NA	NA	NA	291	0.142347	0.068497	0.0385899	0.00752322	0.277172	0.081808	FALSE	FALSE
13	circulating proteins	Leu	IL7	IL7	NA	NA	NA	NA	NA	NA	NA	287	0.0270483	0.0702502	0.700507	-0.111235	0.165332	0.796059	FALSE	FALSE
13	circulating proteins	Leu	LAP.TGF.beta.1	LAP.TGF.beta.1	NA	NA	NA	NA	NA	NA	NA	291	0.24665	0.0677129	0.000320579	0.113369	0.37993	0.00118451	TRUE	FALSE
13	circulating proteins	Leu	IL.17A	IL.17A	NA	NA	NA	NA	NA	NA	NA	266	0.0919532	0.0716034	0.200214	-0.0490432	0.23295	0.318202	FALSE	FALSE
13	circulating proteins	Leu	CXCL11	CXCL11	NA	NA	NA	NA	NA	NA	NA	291	0.0852911	0.0685382	0.214363	-0.0496141	0.220196	0.337258	FALSE	FALSE
13	circulating proteins	Leu	AXIN1	AXIN1	NA	NA	NA	NA	NA	NA	NA	273	0.122018	0.071464	0.0889085	-0.0186864	0.262723	0.162419	FALSE	FALSE
13	circulating proteins	Leu	TRAIL	TRAIL	NA	NA	NA	NA	NA	NA	NA	291	-0.035362	0.0695602	0.611591	-0.172279	0.101555	0.725259	FALSE	FALSE
13	circulating proteins	Leu	CXCL9	CXCL9	NA	NA	NA	NA	NA	NA	NA	291	0.0570043	0.0659536	0.388145	-0.0728137	0.186822	0.518055	FALSE	FALSE
13	circulating proteins	Leu	CST5	CST5	NA	NA	NA	NA	NA	NA	NA	291	-0.0381041	0.0681747	0.576656	-0.172294	0.0960858	0.69646	FALSE	FALSE
13	circulating proteins	Leu	OSM	OSM	NA	NA	NA	NA	NA	NA	NA	291	0.231397	0.0663879	0.000568524	0.100724	0.36207	0.001999	TRUE	FALSE
13	circulating proteins	Leu	CCL4	CCL4	NA	NA	NA	NA	NA	NA	NA	291	0.0742652	0.0693832	0.285362	-0.0623034	0.210834	0.414726	FALSE	FALSE
13	circulating proteins	Leu	CD6	CD6	NA	NA	NA	NA	NA	NA	NA	291	0.109103	0.0665952	0.102464	-0.0219783	0.240183	0.184604	FALSE	FALSE
13	circulating proteins	Leu	SLAMF1	SLAMF1	NA	NA	NA	NA	NA	NA	NA	165	-0.0211224	0.0897943	0.814332	-0.198466	0.156221	0.878833	FALSE	FALSE
13	circulating proteins	Leu	TGF.alpha	TGF.alpha	NA	NA	NA	NA	NA	NA	NA	291	0.15621	0.0687544	0.023832	0.0208788	0.291541	0.0539313	FALSE	FALSE
13	circulating proteins	Leu	MCP.4	MCP.4	NA	NA	NA	NA	NA	NA	NA	291	0.158639	0.0682032	0.0207218	0.0243926	0.292884	0.0479719	TRUE	FALSE
13	circulating proteins	Leu	CCL11	CCL11	NA	NA	NA	NA	NA	NA	NA	291	0.102167	0.0668777	0.127705	-0.0294702	0.233803	0.22095	FALSE	FALSE
13	circulating proteins	Leu	TNFSF14	TNFSF14	NA	NA	NA	NA	NA	NA	NA	291	0.27405	0.0655654	3.88545e-05	0.144996	0.403103	0.000170543	TRUE	FALSE
13	circulating proteins	Leu	IL.10RA	IL.10RA	NA	NA	NA	NA	NA	NA	NA	249	0.0556756	0.0744346	0.455196	-0.0909439	0.202295	0.58602	FALSE	FALSE
13	circulating proteins	Leu	FGF.5	FGF.5	NA	NA	NA	NA	NA	NA	NA	233	0.000391208	0.0790912	0.996058	-0.155456	0.156238	0.99682	FALSE	FALSE
13	circulating proteins	Leu	MMP.1	MMP.1	NA	NA	NA	NA	NA	NA	NA	291	0.194368	0.0689924	0.00518255	0.0585685	0.330167	0.0144537	TRUE	FALSE
13	circulating proteins	Leu	LIF.R	LIF.R	NA	NA	NA	NA	NA	NA	NA	291	0.123042	0.0687281	0.0744704	-0.0122366	0.258322	0.139552	FALSE	FALSE
13	circulating proteins	Leu	CCL19	CCL19	NA	NA	NA	NA	NA	NA	NA	291	0.0793912	0.0679626	0.243718	-0.0543811	0.213163	0.369061	FALSE	FALSE
13	circulating proteins	Leu	IL.15RA	IL.15RA	NA	NA	NA	NA	NA	NA	NA	291	-0.0394544	0.0691876	0.568956	-0.175638	0.0967291	0.690347	FALSE	FALSE
13	circulating proteins	Leu	IL.10RB	IL.10RB	NA	NA	NA	NA	NA	NA	NA	291	0.172105	0.0672375	0.0109935	0.0397602	0.304451	0.027653	TRUE	FALSE
13	circulating proteins	Leu	IL.18R1	IL.18R1	NA	NA	NA	NA	NA	NA	NA	291	0.253783	0.0667702	0.000176355	0.122358	0.385209	0.000681929	TRUE	FALSE
13	circulating proteins	Leu	PD.L1	PD.L1	NA	NA	NA	NA	NA	NA	NA	291	0.0983366	0.0689356	0.154819	-0.0373509	0.234024	0.258955	FALSE	FALSE
13	circulating proteins	Leu	CXCL5	CXCL5	NA	NA	NA	NA	NA	NA	NA	291	0.0200989	0.0696822	0.773223	-0.117058	0.157256	0.853481	FALSE	FALSE
13	circulating proteins	Leu	TRANCE	TRANCE	NA	NA	NA	NA	NA	NA	NA	291	-0.0596336	0.068401	0.384039	-0.194269	0.0750017	0.514675	FALSE	FALSE
13	circulating proteins	Leu	HGF	HGF	NA	NA	NA	NA	NA	NA	NA	291	0.288218	0.063328	7.90613e-06	0.163568	0.412868	3.87312e-05	TRUE	FALSE
13	circulating proteins	Leu	IL.12B	IL.12B	NA	NA	NA	NA	NA	NA	NA	291	-0.0336957	0.0674934	0.617992	-0.166544	0.0991531	0.730202	FALSE	FALSE
13	circulating proteins	Leu	MMP.10	MMP.10	NA	NA	NA	NA	NA	NA	NA	291	0.0497842	0.0687402	0.469514	-0.0855186	0.185087	0.59866	FALSE	FALSE
13	circulating proteins	Leu	IL10	IL10	NA	NA	NA	NA	NA	NA	NA	291	0.170243	0.0682411	0.0131716	0.0359226	0.304564	0.0325838	TRUE	FALSE
13	circulating proteins	Leu	TNF	TNF	NA	NA	NA	NA	NA	NA	NA	291	0.0832962	0.0681782	0.222815	-0.0509005	0.217493	0.346954	FALSE	FALSE
13	circulating proteins	Leu	CCL23	CCL23	NA	NA	NA	NA	NA	NA	NA	291	-0.156055	0.0690949	0.0246671	-0.292056	-0.0200535	0.0556286	FALSE	FALSE
13	circulating proteins	Leu	CD5	CD5	NA	NA	NA	NA	NA	NA	NA	291	0.00107261	0.0674171	0.987317	-0.131626	0.133771	0.989709	FALSE	FALSE
13	circulating proteins	Leu	Flt3L	Flt3L	NA	NA	NA	NA	NA	NA	NA	291	-0.00507114	0.0693015	0.941718	-0.141479	0.131337	0.96685	FALSE	FALSE
13	circulating proteins	Leu	CXCL6	CXCL6	NA	NA	NA	NA	NA	NA	NA	291	0.146521	0.0694589	0.0357765	0.00980349	0.283239	0.0767142	FALSE	FALSE
13	circulating proteins	Leu	CXCL10	CXCL10	NA	NA	NA	NA	NA	NA	NA	291	0.140568	0.0671318	0.037151	0.00843117	0.272705	0.0792516	FALSE	FALSE
13	circulating proteins	Leu	X4E.BP1	X4E.BP1	NA	NA	NA	NA	NA	NA	NA	291	0.27326	0.0674494	6.57212e-05	0.140498	0.406022	0.000276409	TRUE	FALSE
13	circulating proteins	Leu	SIRT2	SIRT2	NA	NA	NA	NA	NA	NA	NA	290	0.155883	0.0693422	0.0253419	0.019393	0.292373	0.0567589	FALSE	FALSE
13	circulating proteins	Leu	CCL28	CCL28	NA	NA	NA	NA	NA	NA	NA	291	0.128554	0.0676479	0.0583976	-0.00459891	0.261707	0.114532	FALSE	FALSE
13	circulating proteins	Leu	DNER	DNER	NA	NA	NA	NA	NA	NA	NA	291	-0.0922372	0.0669695	0.1695	-0.224055	0.0395804	0.276894	FALSE	FALSE
13	circulating proteins	Leu	EN.RAGE	EN.RAGE	NA	NA	NA	NA	NA	NA	NA	291	-0.0713079	0.0681237	0.296105	-0.205397	0.0627814	0.425177	FALSE	FALSE
13	circulating proteins	Leu	CD40	CD40	NA	NA	NA	NA	NA	NA	NA	291	0.127772	0.0686609	0.0637852	-0.00737441	0.262919	0.123602	FALSE	FALSE
13	circulating proteins	Leu	IFN.gamma	IFN.gamma	NA	NA	NA	NA	NA	NA	NA	291	0.0404827	0.0691364	0.558642	-0.0956	0.176565	0.679093	FALSE	FALSE
13	circulating proteins	Leu	FGF.19	FGF.19	NA	NA	NA	NA	NA	NA	NA	291	0.170697	0.0693968	0.0144981	0.0341019	0.307292	0.0354458	TRUE	FALSE
13	circulating proteins	Leu	MCP.2	MCP.2	NA	NA	NA	NA	NA	NA	NA	291	0.174767	0.0670248	0.00960104	0.0428406	0.306693	0.024734	TRUE	FALSE
13	circulating proteins	Leu	CASP.8	CASP.8	NA	NA	NA	NA	NA	NA	NA	285	0.00899613	0.0702572	0.898205	-0.129305	0.147298	0.934227	FALSE	FALSE
13	circulating proteins	Leu	CCL25	CCL25	NA	NA	NA	NA	NA	NA	NA	291	0.0276747	0.0686188	0.687022	-0.107389	0.162739	0.787298	FALSE	FALSE
13	circulating proteins	Leu	CX3CL1	CX3CL1	NA	NA	NA	NA	NA	NA	NA	291	-0.210319	0.0672091	0.00193381	-0.342608	-0.0780296	0.00608033	TRUE	FALSE
13	circulating proteins	Leu	TNFRSF9	TNFRSF9	NA	NA	NA	NA	NA	NA	NA	291	-0.00914675	0.0690644	0.894731	-0.145088	0.126794	0.931774	FALSE	FALSE
13	circulating proteins	Leu	NT.3	NT.3	NA	NA	NA	NA	NA	NA	NA	291	0.028342	0.0699282	0.68556	-0.109299	0.165983	0.78659	FALSE	FALSE
13	circulating proteins	Leu	TWEAK	TWEAK	NA	NA	NA	NA	NA	NA	NA	291	-0.145619	0.0677227	0.0323785	-0.278919	-0.012319	0.0701176	FALSE	FALSE
13	circulating proteins	Leu	CCL20	CCL20	NA	NA	NA	NA	NA	NA	NA	291	0.193902	0.0679445	0.00463627	0.0601656	0.327639	0.0130977	TRUE	FALSE
13	circulating proteins	Leu	ST1A1	ST1A1	NA	NA	NA	NA	NA	NA	NA	214	0.0684308	0.0819298	0.404542	-0.0930885	0.22995	0.533695	FALSE	FALSE
13	circulating proteins	Leu	STAMBP	STAMBP	NA	NA	NA	NA	NA	NA	NA	291	0.163426	0.068875	0.0183178	0.0278579	0.298995	0.0430929	TRUE	FALSE
13	circulating proteins	Leu	ADA	ADA	NA	NA	NA	NA	NA	NA	NA	291	0.117416	0.0694895	0.0921793	-0.0193615	0.254194	0.167926	FALSE	FALSE
13	circulating proteins	Leu	TNFB	TNFB	NA	NA	NA	NA	NA	NA	NA	291	-0.0105924	0.0681797	0.876647	-0.144792	0.123607	0.923871	FALSE	FALSE
13	circulating proteins	Leu	CSF.1	CSF.1	NA	NA	NA	NA	NA	NA	NA	291	-0.0480475	0.0674624	0.476916	-0.180835	0.0847403	0.604464	FALSE	FALSE
13	circulating proteins	Leu	IL6	IL6	NA	NA	NA	NA	NA	NA	NA	289	0.0119644	0.0657152	0.855663	-0.117388	0.141317	0.909924	FALSE	FALSE
13	circulating proteins	Leu	CXCL1	CXCL1	NA	NA	NA	NA	NA	NA	NA	289	-0.00614886	0.0701755	0.93024	-0.144281	0.131983	0.959585	FALSE	FALSE
13	circulating proteins	Leu	SCF	SCF	NA	NA	NA	NA	NA	NA	NA	289	-0.291473	0.0649727	1.0559e-05	-0.419365	-0.163582	5.09635e-05	TRUE	FALSE
13	circulating proteins	Leu	IL18	IL18	NA	NA	NA	NA	NA	NA	NA	289	0.124377	0.0690444	0.0727025	-0.0115284	0.260283	0.13742	FALSE	FALSE
13	circulating proteins	Leu	FGF.21	FGF.21	NA	NA	NA	NA	NA	NA	NA	289	0.24421	0.0663414	0.000278032	0.113625	0.374795	0.00103314	TRUE	FALSE
13	circulating proteins	Leu	FGF.23	FGF.23	NA	NA	NA	NA	NA	NA	NA	289	0.0556414	0.0680233	0.414059	-0.0782544	0.189537	0.543764	FALSE	FALSE
13	circulating proteins	Leu	CCL3	CCL3	NA	NA	NA	NA	NA	NA	NA	289	0.138393	0.0673293	0.0407509	0.00586369	0.270923	0.0848761	FALSE	FALSE
9	blood pressure	Val	antrop_SBP	systolic blood pressure	1285	-0.0109589	0.0273293	0.688491	-0.064574	0.0426562	0.758265	294	0.0603588	0.0601315	0.316327	-0.0579941	0.178712	0.445729	FALSE	TRUE
9	blood pressure	Val	antrop_DBP	diastolic blood pressure	1285	-0.0478942	0.0288018	0.0965793	-0.104398	0.0086097	0.15126	294	0.0714681	0.0605774	0.239061	-0.0477625	0.190699	0.364868	FALSE	TRUE
7	cell counts & cytokines	Val	BlCells_Neutro	neutrophil	1260	-0.0642912	0.0315062	0.0415003	-0.126102	-0.00248067	0.0703787	288	0.0614477	0.061613	0.319466	-0.0598322	0.182727	0.448349	FALSE	TRUE
7	cell counts & cytokines	Val	BlCells_Lympho	lymphocytes	1260	0.0962896	0.0313401	0.00216913	0.0348048	0.157774	0.00509962	288	0.213806	0.062383	0.000700454	0.0910101	0.336601	0.0024174	TRUE	TRUE
7	cell counts & cytokines	Val	BlCells_Leuco	leucocytes	1283	-0.0160261	0.0312053	0.607641	-0.0772454	0.0451931	0.684078	291	0.142018	0.0611948	0.0210065	0.0215664	0.262469	0.0485449	TRUE	TRUE
7	cell counts & cytokines	Val	BlCells_Mono	monocytes	1260	-0.0347678	0.0318695	0.275507	-0.0972912	0.0277555	0.363587	288	0.0753754	0.0603652	0.212826	-0.0434481	0.194199	0.336203	FALSE	TRUE
7	cell counts & cytokines	Val	BlCells_Baso	basophil granulocytes	1260	-0.0195111	0.0323247	0.546221	-0.0829274	0.0439053	0.631949	288	-0.0390117	0.0630503	0.536588	-0.163121	0.0850973	0.657785	FALSE	TRUE
7	cell counts & cytokines	Val	BlCells_Eos	eosinophil granulocytes	1260	0.0139289	0.0324054	0.667392	-0.0496459	0.0775036	0.737316	288	0.0021967	0.0639609	0.972627	-0.123705	0.128098	0.98322	FALSE	TRUE
7	cell counts & cytokines	Val	BlCells_Trombo	thrombocytes	1283	-0.0273745	0.0304746	0.36921	-0.0871603	0.0324113	0.462055	292	-0.104517	0.0609707	0.087572	-0.224525	0.0154911	0.160426	FALSE	TRUE
4	glycemic	Leu	HOMA_IR	HOMA-IR	996	0.127223	0.0345381	0.000242452	0.0594465	0.194999	0.00067418	NA	NA	NA	NA	NA	NA	NA	TRUE	FALSE
4	glycemic	Val	HOMA_IR	HOMA-IR	996	0.118962	0.0309996	0.000132143	0.0581296	0.179794	0.000392012	NA	NA	NA	NA	NA	NA	NA	TRUE	FALSE
5	lipids	Val	Biochem_HDL	high density lipid cholesterol	1284	-0.0486865	0.027268	0.0744205	-0.102182	0.00480848	0.118649	293	-0.123338	0.0573489	0.0323382	-0.236216	-0.0104601	0.0701176	FALSE	TRUE
5	lipids	Val	Biochem_LDL	low density lipid cholesterol	1284	0.0420885	0.029098	0.148299	-0.0149965	0.0991734	0.218321	288	-0.0443288	0.0613861	0.470813	-0.165162	0.0765044	0.599633	FALSE	TRUE
5	lipids	Val	Biochem_TG	triglycerides	1284	-0.0531205	0.0292071	0.0691831	-0.11042	0.00417862	0.111131	293	0.0589882	0.0623387	0.344816	-0.0637109	0.181687	0.474757	FALSE	TRUE
4	glycemic	Ile	Insulin	Insulin	998	0.297321	0.0335797	3.80897e-18	0.231426	0.363216	3.12043e-17	NA	NA	NA	NA	NA	NA	NA	TRUE	FALSE
9	blood pressure	Val	bloodpressure_ever_high	have you ever had high blood pressure	988	0.0107527	0.0986243	0.913181	-0.193086	0.0516825	0.937838	NA	NA	NA	NA	NA	NA	NA	FALSE	FALSE
5	lipids	Val	Dyslipidemia	Do you have dyslipidemia?	1015	0.0858795	0.0770749	0.265179	-0.193086	0.0516825	0.353461	294	0.316032	0.300321	0.292654	-0.193086	0.0516825	0.422508	FALSE	TRUE
8	cell counts & cytokines	Val	IL-1B	IL-1B	445	-0.0307601	0.0555299	0.579903	-0.139897	0.0783767	0.661238	294	-0.0402395	0.0626679	0.521315	-0.163585	0.0831057	0.64389	FALSE	TRUE
8	cell counts & cytokines	Val	IL-6	IL-6	216	-0.101988	0.0796517	0.201801	-0.259003	0.0550268	0.282786	294	-0.00934451	0.0581355	0.872413	-0.123769	0.10508	0.920849	FALSE	TRUE
8	cell counts & cytokines	Val	IL-8	IL-8	1086	-0.0761472	0.0349886	0.0297455	-0.1448	-0.00749395	0.0527104	NA	NA	NA	NA	NA	NA	NA	FALSE	FALSE
8	cell counts & cytokines	Val	IL-10	IL-10	1107	-0.0361168	0.034585	0.296579	-0.103977	0.031743	0.385191	NA	NA	NA	NA	NA	NA	NA	FALSE	FALSE
8	cell counts & cytokines	Val	IL-12P70	IL-12P70	758	0.0225231	0.0425545	0.596769	-0.0610164	0.106063	0.674691	NA	NA	NA	NA	NA	NA	NA	FALSE	FALSE
8	cell counts & cytokines	Val	TNF-Alpha	TNF-Alpha	277	-0.0770765	0.0707357	0.276836	-0.216336	0.0621826	0.364743	NA	NA	NA	NA	NA	NA	NA	FALSE	FALSE
5	lipids	Val	Biochem_Cholesterol	total cholesterol	1015	-0.00125679	0.0326408	0.969294	-0.0653083	0.0627947	0.975767	293	-0.0755266	0.0594585	0.205028	-0.192557	0.0415034	0.324668	FALSE	TRUE
4	glycemic	Leu	Insulin	Insulin	998	0.120725	0.0348572	0.000556136	0.0523226	0.189127	0.0014341	NA	NA	NA	NA	NA	NA	NA	TRUE	FALSE
8	cell counts & cytokines	Val	IL-18BP	IL-18BP	1015	-0.0132822	0.0343019	0.698679	-0.0805933	0.0540289	0.766316	294	0.0383953	0.0602261	0.524294	-0.080144	0.156934	0.646349	FALSE	TRUE
8	cell counts & cytokines	Val	Resistin	Resistin	1015	-0.0386861	0.0352972	0.273335	-0.10795	0.0305782	0.362794	294	0.0495311	0.0582375	0.395753	-0.065094	0.164156	0.524969	FALSE	TRUE
8	cell counts & cytokines	Val	Leptin	Leptin	1015	0.0092109	0.0198769	0.643179	-0.0297938	0.0482156	0.715763	294	0.0639313	0.0367597	0.083074	-0.0084205	0.136283	0.153699	FALSE	TRUE
8	cell counts & cytokines	Val	Adiponectin	Adiponectin	1015	-0.106056	0.0310082	0.000650642	-0.166904	-0.0452083	0.00166171	294	-0.180091	0.0522425	0.00065086	-0.282917	-0.0772659	0.00227627	TRUE	TRUE
8	cell counts & cytokines	Val	IL-18	IL-18	833	-0.0625893	0.0383295	0.102865	-0.137824	0.0126451	0.159462	294	0.105374	0.0584065	0.0722516	-0.0095833	0.220332	0.136964	FALSE	TRUE
11	TMAO	Val	TMAO	Trimethylamine N-oxide	1391	0.0542809	0.0294484	0.0655055	-0.0034874	0.112049	0.106185	294	0.157672	0.061281	0.0105847	0.0370569	0.278288	0.026883	TRUE	TRUE
11	TMAO	Val	Choline	Choline	1391	0.0548569	0.0284796	0.0542858	-0.00101084	0.110725	0.0893576	294	0.0940813	0.0627465	0.134868	-0.0294185	0.217581	0.2309	FALSE	TRUE
11	TMAO	Val	Betaine	Betaine	1391	0.106012	0.027408	0.000114861	0.0522461	0.159777	0.000344584	294	-0.0179285	0.0595314	0.76351	-0.1351	0.0992433	0.844185	TRUE	TRUE
11	TMAO	Val	Y.Butyrobetaine	Y.Butyrobetaine	1391	0.157614	0.026352	2.8158e-09	0.10592	0.209308	1.38195e-08	NA	NA	NA	NA	NA	NA	NA	TRUE	FALSE
11	TMAO	Val	L.Carnitine	L.Carnitine	1391	0.125433	0.0277908	6.91733e-06	0.0709167	0.17995	2.57586e-05	294	0.0747475	0.0625607	0.233149	-0.0483867	0.197882	0.358775	TRUE	TRUE
12	plasma metabolites	Val	Acetoacetate	Acetoacetate	1400	0.078511	0.0299829	0.00892676	0.0196945	0.137327	0.0179377	294	-0.0328524	0.0618672	0.595818	-0.154622	0.0889168	0.713672	TRUE	TRUE
12	plasma metabolites	Val	Acetate	Acetate	1400	0.0186428	0.0302394	0.53766	-0.0406768	0.0779624	0.625118	294	-0.0445477	0.0510316	0.383421	-0.14499	0.0558945	0.514375	FALSE	TRUE
12	plasma metabolites	Val	Alanine	Alanine	1400	0.226941	0.0287607	6.03058e-15	0.170522	0.28336	4.46011e-14	294	0.36746	0.0564898	3.43187e-10	0.256275	0.478645	3.27656e-09	TRUE	TRUE
12	plasma metabolites	Val	Albumin	Albumin	1400	0.288585	0.028238	1.0797e-23	0.233192	0.343979	1.12734e-22	294	0.203613	0.0518685	0.00010831	0.101524	0.305703	0.000433239	TRUE	TRUE
12	plasma metabolites	Val	Apolipoprotein A-I	Apolipoprotein A-I	1400	-0.0582818	0.0261532	0.0260075	-0.109586	-0.00697798	0.0469458	294	-0.0766719	0.0563556	0.174735	-0.187593	0.0342492	0.282513	TRUE	TRUE
12	plasma metabolites	Val	Apolipoprotein B	Apolipoprotein B	1400	-0.0242854	0.0273884	0.375391	-0.0780123	0.0294415	0.46814	294	0.0623115	0.0600208	0.300064	-0.0558236	0.180447	0.428945	FALSE	TRUE
12	plasma metabolites	Val	Ratio of apolipoprotein B to apolipoprotein A-I	Ratio of apolipoprotein B to apolipoprotein A-I	1400	-0.00396493	0.0263761	0.880532	-0.055706	0.0477761	0.914002	294	0.0999588	0.0613622	0.104407	-0.0208165	0.220734	0.187332	FALSE	TRUE
12	plasma metabolites	Val	3-hydroxybutyrate	3-hydroxybutyrate	1395	0.034506	0.0304556	0.257412	-0.0252379	0.0942499	0.344402	294	-0.0581191	0.0624491	0.352807	-0.181034	0.0647953	0.483642	FALSE	TRUE
12	plasma metabolites	Val	Citrate	Citrate	1400	0.0861224	0.0298167	0.00393193	0.027632	0.144613	0.00852852	294	0.129403	0.0617169	0.0368901	0.00792998	0.250877	0.0788725	TRUE	TRUE
12	plasma metabolites	Val	Conjugated linoleic acid	Conjugated linoleic acid	1346	0.0068043	0.030619	0.824173	-0.053262	0.0668706	0.870778	NA	NA	NA	NA	NA	NA	NA	FALSE	FALSE
12	plasma metabolites	Val	Ratio of conjugated linoleic acid to total fatty acids	Ratio of conjugated linoleic acid to total fatty acids	1346	0.0334116	0.0309167	0.280026	-0.0272388	0.094062	0.368182	NA	NA	NA	NA	NA	NA	NA	FALSE	FALSE
12	plasma metabolites	Val	Creatinine	Creatinine	1400	0.0584389	0.0236146	0.013453	0.012115	0.104763	0.0261451	294	0.0923133	0.0529064	0.082079	-0.0118189	0.196446	0.152499	TRUE	TRUE
12	plasma metabolites	Val	Diacylglycerol	Diacylglycerol	1365	-0.0826036	0.0292302	0.00478268	-0.139945	-0.0252625	0.0102693	NA	NA	NA	NA	NA	NA	NA	TRUE	FALSE
12	plasma metabolites	Val	Ratio of diacylglycerol to triglycerides	Ratio of diacylglycerol to triglycerides	1353	-0.00366798	0.030288	0.903627	-0.0630848	0.0557488	0.929819	NA	NA	NA	NA	NA	NA	NA	FALSE	FALSE
12	plasma metabolites	Val	22:6, docosahexaenoic acid	22:6, docosahexaenoic acid	1399	-0.022615	0.0281252	0.421485	-0.0777873	0.0325572	0.514772	288	0.110483	0.0601415	0.0672546	-0.00790026	0.228866	0.129557	FALSE	TRUE
12	plasma metabolites	Val	Ratio of 22:6 docosahexaenoic acid to total fatty acids	Ratio of 22:6 docosahexaenoic acid to total fatty acids	1399	0.0266889	0.0289886	0.357383	-0.0301771	0.0835548	0.449897	288	0.0605795	0.0563629	0.283377	-0.0503658	0.171525	0.41368	FALSE	TRUE
12	plasma metabolites	Val	Esterified cholesterol	Esterified cholesterol	1399	0.0199879	0.027805	0.472347	-0.0345562	0.074532	0.563326	294	0.0469639	0.0581601	0.420049	-0.0675089	0.161437	0.54892	FALSE	TRUE
12	plasma metabolites	Val	Estimated description of fatty acid chain length, not actual carbon number	Estimated description of fatty acid chain length, not actual carbon number	1399	-0.00119091	0.030046	0.968389	-0.0601312	0.0577494	0.975767	NA	NA	NA	NA	NA	NA	NA	FALSE	FALSE
12	plasma metabolites	Val	Omega-3 fatty acids	Omega-3 fatty acids	1399	0.0175243	0.0271653	0.518969	-0.035765	0.0708136	0.606698	288	0.168235	0.0600207	0.00541491	0.0500896	0.286381	0.014911	TRUE	TRUE
12	plasma metabolites	Val	Ratio of omega-3 fatty acids to total fatty acids	Ratio of omega-3 fatty acids to total fatty acids	1399	0.0920851	0.0285121	0.00126817	0.0361538	0.148016	0.00311918	288	0.12536	0.0549835	0.0233571	0.0171297	0.23359	0.0531323	TRUE	TRUE
12	plasma metabolites	Val	Omega-6 fatty acids	Omega-6 fatty acids	1399	-0.0278501	0.0281389	0.322474	-0.0830491	0.027349	0.412783	288	0.0978348	0.0604548	0.106713	-0.0211652	0.216835	0.19022	FALSE	TRUE
12	plasma metabolites	Val	Ratio of omega-6 fatty acids to total fatty acids	Ratio of omega-6 fatty acids to total fatty acids	1399	0.0816615	0.029161	0.0051749	0.0244573	0.138866	0.010946	288	-0.0829895	0.0617004	0.179693	-0.204441	0.0384622	0.289813	TRUE	TRUE
12	plasma metabolites	Val	Free cholesterol	Free cholesterol	1399	-0.0157922	0.0276085	0.567412	-0.0699508	0.0383665	0.651881	294	0.0240508	0.0529233	0.64985	-0.0801147	0.128216	0.760289	FALSE	TRUE
12	plasma metabolites	Val	Glucose	Glucose	1400	0.239685	0.0272054	3.63511e-18	0.186317	0.293053	3.00108e-17	294	0.40067	0.0567111	1.21068e-11	0.289049	0.51229	1.30874e-10	TRUE	TRUE
12	plasma metabolites	Val	Glutamine	Glutamine	1400	0.189597	0.0271142	4.1745e-12	0.136408	0.242786	2.63068e-11	284	0.209793	0.0569065	0.000273205	0.0977709	0.321816	0.0010181	TRUE	TRUE
12	plasma metabolites	Val	Glycoprotein acetyls, mainly a1-acid glycoprotein	Glycoprotein acetyls, mainly a1-acid glycoprotein	1400	0.0198053	0.0284439	0.486362	-0.0359922	0.0756027	0.575529	294	0.12201	0.0591406	0.0400048	0.00560692	0.238412	0.0834551	FALSE	TRUE
12	plasma metabolites	Val	Total cholesterol in HDL	Total cholesterol in HDL	1400	-0.0170803	0.0252333	0.498583	-0.0665796	0.0324189	0.587379	294	-0.117072	0.0581984	0.0451935	-0.23162	-0.00252372	0.0923642	FALSE	TRUE
12	plasma metabolites	Val	Mean diameter for HDL particles	Mean diameter for HDL particles	1400	-0.0367868	0.0248842	0.139548	-0.0856012	0.0120277	0.207569	294	-0.161185	0.0581054	0.00589879	-0.27555	-0.0468197	0.0159414	TRUE	TRUE
12	plasma metabolites	Val	Triglycerides in HDL	Triglycerides in HDL	1400	-0.0931982	0.029307	0.0015048	-0.150689	-0.0357077	0.00366729	294	0.0791493	0.061589	0.199783	-0.0420724	0.200371	0.317902	TRUE	TRUE
12	plasma metabolites	Val	Total cholesterol in HDL2	Total cholesterol in HDL2	1400	-0.0344062	0.0253448	0.174835	-0.0841243	0.0153119	0.249932	294	-0.104298	0.0590455	0.0783879	-0.220513	0.0119174	0.146056	FALSE	TRUE
12	plasma metabolites	Val	Total cholesterol in HDL3	Total cholesterol in HDL3	1400	0.07173	0.0289882	0.0134622	0.0148648	0.128595	0.0261451	294	-0.136163	0.0543111	0.0127238	-0.24306	-0.0292656	0.0317006	TRUE	TRUE
12	plasma metabolites	Val	Histidine	Histidine	1400	0.281842	0.0281338	7.37374e-23	0.226652	0.337031	7.33928e-22	280	0.175424	0.0628375	0.00561178	0.0517188	0.29913	0.0153226	TRUE	TRUE
12	plasma metabolites	Val	Total cholesterol in IDL	Total cholesterol in IDL	1400	0.0428812	0.028238	0.129098	-0.0125122	0.0982747	0.193375	294	0.0818771	0.0572821	0.153983	-0.0308675	0.194622	0.258091	FALSE	TRUE
12	plasma metabolites	Val	Total cholesterol to total lipids ratio in IDL	Total cholesterol to total lipids ratio in IDL	1400	0.0892882	0.0297184	0.00270784	0.0309906	0.147586	0.00618851	293	-0.0576981	0.0624474	0.35629	-0.180611	0.0652149	0.487471	TRUE	TRUE
12	plasma metabolites	Val	Cholesterol esters in IDL	Cholesterol esters in IDL	1400	0.040248	0.0282208	0.15404	-0.0151118	0.0956078	0.22473	294	0.0791444	0.0573732	0.168822	-0.0337797	0.192068	0.276894	FALSE	TRUE
12	plasma metabolites	Val	Cholesterol esters to total lipids ratio in IDL	Cholesterol esters to total lipids ratio in IDL	1400	0.0555441	0.0286408	0.0526622	-0.000639624	0.111728	0.0870888	293	-0.0643242	0.0627476	0.306167	-0.187828	0.0591797	0.434182	FALSE	TRUE
12	plasma metabolites	Val	Free cholesterol in IDL	Free cholesterol in IDL	1400	0.0474559	0.0282614	0.0933414	-0.00798352	0.102895	0.146404	294	0.0858245	0.0573254	0.13545	-0.0270054	0.198654	0.231594	FALSE	TRUE
12	plasma metabolites	Val	Free cholesterol to total lipids ratio in IDL	Free cholesterol to total lipids ratio in IDL	1400	0.0765311	0.029051	0.0085225	0.0195429	0.133519	0.0171903	293	0.00127321	0.0611031	0.98339	-0.118994	0.12154	0.988058	TRUE	TRUE
12	plasma metabolites	Val	Total lipids in IDL	Total lipids in IDL	1400	0.0326244	0.0280815	0.245526	-0.0224622	0.0877109	0.329742	294	0.0835018	0.0572277	0.145623	-0.0291358	0.196139	0.24641	FALSE	TRUE
12	plasma metabolites	Val	Concentration of IDL particles	Concentration of IDL particles	1400	0.0271844	0.0280353	0.332388	-0.0278114	0.0821802	0.423944	294	0.0850117	0.0572467	0.138636	-0.0276633	0.197687	0.235502	FALSE	TRUE
12	plasma metabolites	Val	Phospholipids in IDL	Phospholipids in IDL	1400	0.0422979	0.0281058	0.132563	-0.0128363	0.0974321	0.198007	294	0.0882975	0.0570664	0.122895	-0.0240226	0.200618	0.214614	FALSE	TRUE
12	plasma metabolites	Val	Phospholipids to total lipids ratio in IDL	Phospholipids to total lipids ratio in IDL	1400	0.0803066	0.0279542	0.00413023	0.0254698	0.135144	0.00894043	293	-0.03042	0.0620089	0.624102	-0.15247	0.0916299	0.735429	TRUE	TRUE
12	plasma metabolites	Val	Triglycerides in IDL	Triglycerides in IDL	1400	-0.0626794	0.0285998	0.0285733	-0.118783	-0.00657605	0.0509725	294	0.125521	0.0592773	0.0350728	0.0088491	0.242193	0.0753287	FALSE	TRUE
12	plasma metabolites	Val	Triglycerides to total lipids ratio in IDL	Triglycerides to total lipids ratio in IDL	1400	-0.111495	0.029894	0.000199403	-0.170137	-0.0528531	0.000566304	293	0.0639347	0.062113	0.304192	-0.0583201	0.18619	0.432952	TRUE	TRUE
12	plasma metabolites	Val	Total cholesterol in large HDL	Total cholesterol in large HDL	1400	-0.0155394	0.0247712	0.530553	-0.0641323	0.0330534	0.617529	294	-0.17095	0.0588717	0.00397236	-0.286823	-0.0550764	0.0113695	TRUE	TRUE
12	plasma metabolites	Val	Total cholesterol to total lipids ratio in large HDL	Total cholesterol to total lipids ratio in large HDL	1388	0.0680903	0.0291614	0.0196886	0.010885	0.125296	0.0366579	274	-0.210406	0.0622423	0.000831471	-0.332952	-0.0878599	0.0028322	TRUE	TRUE
12	plasma metabolites	Val	Cholesterol esters in large HDL	Cholesterol esters in large HDL	1400	-0.0141568	0.0249262	0.570162	-0.0630537	0.0347401	0.65363	294	-0.169961	0.0589589	0.00423984	-0.286005	-0.0539156	0.0120297	TRUE	TRUE
12	plasma metabolites	Val	Cholesterol esters to total lipids ratio in large HDL	Cholesterol esters to total lipids ratio in large HDL	1388	0.0717837	0.0298592	0.0163446	0.0132094	0.130358	0.030646	274	-0.204485	0.0628324	0.00128204	-0.328193	-0.0807769	0.00417142	TRUE	TRUE
12	plasma metabolites	Val	Free cholesterol in large HDL	Free cholesterol in large HDL	1400	-0.0189936	0.0245299	0.438883	-0.0671131	0.0291259	0.531989	294	-0.173599	0.0586057	0.00330958	-0.288949	-0.0582496	0.00977185	TRUE	TRUE
12	plasma metabolites	Val	Free cholesterol to total lipids ratio in large HDL	Free cholesterol to total lipids ratio in large HDL	1388	0.0334139	0.0277005	0.227925	-0.0209256	0.0877534	0.312407	274	-0.198924	0.0611381	0.00128538	-0.319296	-0.0785518	0.0041719	TRUE	TRUE
12	plasma metabolites	Val	Total lipids in large HDL	Total lipids in large HDL	1400	-0.0232188	0.024745	0.348241	-0.0717603	0.0253227	0.440472	294	-0.147021	0.0586252	0.0126982	-0.262409	-0.031633	0.0316971	TRUE	TRUE
12	plasma metabolites	Val	Concentration of large HDL particles	Concentration of large HDL particles	1388	-0.0188036	0.0247833	0.448148	-0.0674205	0.0298133	0.541745	294	-0.142676	0.058602	0.0155133	-0.258018	-0.0273332	0.0375072	TRUE	TRUE
12	plasma metabolites	Val	Phospholipids in large HDL	Phospholipids in large HDL	1400	-0.0297136	0.0248643	0.232277	-0.078489	0.0190618	0.315933	294	-0.129585	0.0585541	0.0276763	-0.244833	-0.0143365	0.0613569	FALSE	TRUE
12	plasma metabolites	Val	Phospholipids to total lipids ratio in large HDL	Phospholipids to total lipids ratio in large HDL	1388	-0.0312371	0.0296742	0.292677	-0.0894483	0.0269742	0.381904	274	0.192564	0.0620137	0.00210554	0.0704681	0.31466	0.00655725	TRUE	TRUE
12	plasma metabolites	Val	Triglycerides in large HDL	Triglycerides in large HDL	1400	-0.0366003	0.028213	0.194748	-0.0919449	0.0187442	0.27471	294	0.0274734	0.0595735	0.645026	-0.0897813	0.144728	0.757355	FALSE	TRUE
12	plasma metabolites	Val	Triglycerides to total lipids ratio in large HDL	Triglycerides to total lipids ratio in large HDL	1388	-0.0628738	0.029428	0.0328112	-0.120602	-0.00514551	0.0573015	274	0.197623	0.0635563	0.00207668	0.0724898	0.322756	0.00648889	TRUE	TRUE
12	plasma metabolites	Val	Total cholesterol in large LDL	Total cholesterol in large LDL	1400	0.0371713	0.027931	0.183463	-0.0176199	0.0919625	0.260518	294	0.065376	0.0578165	0.259101	-0.0484205	0.179172	0.38381	FALSE	TRUE
12	plasma metabolites	Val	Total cholesterol to total lipids ratio in large LDL	Total cholesterol to total lipids ratio in large LDL	1398	0.0854299	0.0291897	0.00348123	0.0281693	0.14269	0.00761295	294	0.0238694	0.0608559	0.69518	-0.0959094	0.143648	0.794145	TRUE	TRUE
12	plasma metabolites	Val	Cholesterol esters in large LDL	Cholesterol esters in large LDL	1400	0.0358678	0.0278384	0.197811	-0.0187419	0.0904775	0.278294	294	0.0644896	0.0580237	0.267308	-0.0497147	0.178694	0.394181	FALSE	TRUE
12	plasma metabolites	Val	Cholesterol esters to total lipids ratio in large LDL	Cholesterol esters to total lipids ratio in large LDL	1398	0.0527294	0.0280544	0.060379	-0.00230398	0.107763	0.0986251	294	0.0166033	0.061625	0.787796	-0.104689	0.137896	0.861569	FALSE	TRUE
12	plasma metabolites	Val	Free cholesterol in large LDL	Free cholesterol in large LDL	1400	0.0404752	0.0282174	0.151681	-0.014878	0.0958284	0.221591	294	0.0669502	0.0572948	0.243563	-0.0458196	0.17972	0.369061	FALSE	TRUE
12	plasma metabolites	Val	Free cholesterol to total lipids ratio in large LDL	Free cholesterol to total lipids ratio in large LDL	1398	0.0500859	0.0276259	0.0700457	-0.00410687	0.104279	0.112179	294	0.0130776	0.0623061	0.833899	-0.109555	0.135711	0.894181	FALSE	TRUE
12	plasma metabolites	Val	Total lipids in large LDL	Total lipids in large LDL	1400	0.0273116	0.0278496	0.326919	-0.0273199	0.0819432	0.417969	294	0.0691268	0.0575941	0.231032	-0.044232	0.182486	0.357086	FALSE	TRUE
12	plasma metabolites	Val	Concentration of large LDL particles	Concentration of large LDL particles	1398	0.0242326	0.027826	0.38398	-0.0303528	0.078818	0.476063	294	0.0701649	0.0575976	0.224148	-0.0432006	0.18353	0.348615	FALSE	TRUE
12	plasma metabolites	Val	Phospholipids in large LDL	Phospholipids in large LDL	1400	0.0293427	0.0278936	0.293004	-0.0253752	0.0840607	0.381904	294	0.0592788	0.0572633	0.301446	-0.0534289	0.171986	0.430449	FALSE	TRUE
12	plasma metabolites	Val	Phospholipids to total lipids ratio in large LDL	Phospholipids to total lipids ratio in large LDL	1398	0.00219233	0.027826	0.937213	-0.052393	0.0567777	0.956982	294	-0.122723	0.0593116	0.0394261	-0.239462	-0.00598402	0.0827759	FALSE	TRUE
12	plasma metabolites	Val	Triglycerides in large LDL	Triglycerides in large LDL	1400	-0.0700412	0.0284468	0.0139297	-0.125844	-0.0142381	0.0265862	294	0.110968	0.0583976	0.0584041	-0.00397248	0.225908	0.114532	TRUE	TRUE
12	plasma metabolites	Val	Triglycerides to total lipids ratio in large LDL	Triglycerides to total lipids ratio in large LDL	1398	-0.123728	0.0298751	3.65799e-05	-0.182333	-0.0651224	0.000121491	294	0.0702199	0.0618753	0.257377	-0.0515653	0.192005	0.382992	TRUE	TRUE
12	plasma metabolites	Val	Total cholesterol in large VLDL	Total cholesterol in large VLDL	1380	-0.10006	0.0279025	0.000347487	-0.154796	-0.0453236	0.000927502	294	-0.0107353	0.0620933	0.86286	-0.13295	0.111479	0.916582	TRUE	TRUE
12	plasma metabolites	Val	Total cholesterol to total lipids ratio in large VLDL	Total cholesterol to total lipids ratio in large VLDL	1306	0.0150251	0.0300382	0.617019	-0.0439035	0.0739536	0.690211	292	-0.17534	0.0581684	0.00280623	-0.289832	-0.0608474	0.00851489	TRUE	TRUE
12	plasma metabolites	Val	Cholesterol esters in large VLDL	Cholesterol esters in large VLDL	1380	-0.0982163	0.0278365	0.000431977	-0.152823	-0.0436096	0.00114158	294	-0.0155639	0.061971	0.801878	-0.137537	0.10641	0.87042	TRUE	TRUE
12	plasma metabolites	Val	Cholesterol esters to total lipids ratio in large VLDL	Cholesterol esters to total lipids ratio in large VLDL	1306	-0.00199077	0.0304217	0.947834	-0.0616717	0.0576901	0.962748	292	-0.21095	0.0599003	0.000498911	-0.328851	-0.0930484	0.0017733	TRUE	TRUE
12	plasma metabolites	Val	Free cholesterol in large VLDL	Free cholesterol in large VLDL	1380	-0.100746	0.0280324	0.000337244	-0.155737	-0.0457553	0.000904698	294	-0.00588154	0.0621276	0.924644	-0.128163	0.1164	0.955319	TRUE	TRUE
12	plasma metabolites	Val	Free cholesterol to total lipids ratio in large VLDL	Free cholesterol to total lipids ratio in large VLDL	1306	0.0325561	0.029832	0.275336	-0.025968	0.0910802	0.363587	292	0.176747	0.061763	0.00452478	0.0551797	0.298315	0.0128104	TRUE	TRUE
12	plasma metabolites	Val	Total lipids in large VLDL	Total lipids in large VLDL	1380	-0.100736	0.0278332	0.000306124	-0.155337	-0.0461363	0.000827468	294	-0.00927636	0.0621126	0.881384	-0.131528	0.112976	0.925241	TRUE	TRUE
12	plasma metabolites	Val	Concentration of large VLDL particles	Concentration of large VLDL particles	1306	-0.121639	0.0286896	2.39501e-05	-0.177922	-0.0653559	8.33558e-05	294	-0.00954475	0.0621028	0.87796	-0.131778	0.112688	0.923871	TRUE	TRUE
12	plasma metabolites	Val	Phospholipids in large VLDL	Phospholipids in large VLDL	1380	-0.109762	0.0279153	8.84455e-05	-0.164523	-0.0550012	0.000271454	294	-0.00362409	0.0621648	0.953552	-0.125979	0.118731	0.975172	TRUE	TRUE
12	plasma metabolites	Val	Phospholipids to total lipids ratio in large VLDL	Phospholipids to total lipids ratio in large VLDL	1306	-0.0767486	0.0302995	0.0114259	-0.13619	-0.0173073	0.0224928	292	0.144361	0.0612618	0.0191242	0.0237801	0.264943	0.0447487	TRUE	TRUE
12	plasma metabolites	Val	Triglycerides in large VLDL	Triglycerides in large VLDL	1380	-0.0975758	0.0278108	0.000465071	-0.152132	-0.0430196	0.00121397	294	-0.0104325	0.0620417	0.866581	-0.132545	0.11168	0.918417	TRUE	TRUE
12	plasma metabolites	Val	Triglycerides to total lipids ratio in large VLDL	Triglycerides to total lipids ratio in large VLDL	1306	0.0312291	0.0302864	0.302673	-0.0281864	0.0906446	0.391673	292	0.133969	0.05744	0.0203773	0.0209102	0.247028	0.0474263	TRUE	TRUE
12	plasma metabolites	Val	18:2, linoleic acid	18:2, linoleic acid	1399	-0.0447629	0.0286174	0.118001	-0.100901	0.0113748	0.178509	288	0.11481	0.0611845	0.0616261	-0.00562661	0.235246	0.12013	FALSE	TRUE
12	plasma metabolites	Val	Ratio of 18:2 linoleic acid to total fatty acids	Ratio of 18:2 linoleic acid to total fatty acids	1399	0.0295582	0.029328	0.313703	-0.0279737	0.08709	0.404471	288	-0.028251	0.0625002	0.651606	-0.151277	0.0947752	0.760983	FALSE	TRUE
12	plasma metabolites	Val	Lactate	Lactate	1400	0.165389	0.0294343	2.31684e-08	0.107649	0.223129	1.06815e-07	294	0.130487	0.0628147	0.0386565	0.0068532	0.254122	0.0818167	TRUE	TRUE
12	plasma metabolites	Val	Total cholesterol in LDL	Total cholesterol in LDL	1400	0.0383832	0.0278238	0.167958	-0.0161977	0.0929642	0.241072	294	0.0696159	0.0582327	0.232884	-0.0449999	0.184232	0.358775	FALSE	TRUE
12	plasma metabolites	Val	Mean diameter for LDL particles	Mean diameter for LDL particles	1400	0.0864275	0.0283548	0.0023464	0.030805	0.14205	0.00544426	294	0.0414954	0.0622359	0.505469	-0.0809995	0.16399	0.627876	TRUE	TRUE
12	plasma metabolites	Val	Triglycerides in LDL	Triglycerides in LDL	1400	-0.0929651	0.0283017	0.00104593	-0.148484	-0.0374466	0.0026026	294	0.0976849	0.0587391	0.097394	-0.0179274	0.213297	0.176198	TRUE	TRUE
12	plasma metabolites	Val	Total cholesterol in medium HDL	Total cholesterol in medium HDL	1400	0.00788322	0.0275268	0.774627	-0.0461151	0.0618815	0.82746	294	-0.0283589	0.0603597	0.638831	-0.147161	0.0904432	0.752108	FALSE	TRUE
12	plasma metabolites	Val	Total cholesterol to total lipids ratio in medium HDL	Total cholesterol to total lipids ratio in medium HDL	1400	0.100406	0.0289564	0.000541322	0.0436031	0.157209	0.00139929	292	-0.0941108	0.0618432	0.129173	-0.215836	0.0276146	0.222313	TRUE	TRUE
12	plasma metabolites	Val	Cholesterol esters in medium HDL	Cholesterol esters in medium HDL	1400	0.00812495	0.0277419	0.769661	-0.0462955	0.0625454	0.82298	294	-0.0301137	0.060659	0.619962	-0.149505	0.0892775	0.731208	FALSE	TRUE
12	plasma metabolites	Val	Cholesterol esters to total lipids ratio in medium HDL	Cholesterol esters to total lipids ratio in medium HDL	1400	0.0804503	0.0290614	0.00570982	0.0234414	0.137459	0.0119234	292	-0.0969851	0.0610763	0.113406	-0.217201	0.023231	0.200997	TRUE	TRUE
12	plasma metabolites	Val	Free cholesterol in medium HDL	Free cholesterol in medium HDL	1400	0.00429429	0.0275166	0.876007	-0.0496841	0.0582727	0.911862	294	-0.0212552	0.0591573	0.719634	-0.137691	0.0951803	0.808661	FALSE	TRUE
12	plasma metabolites	Val	Free cholesterol to total lipids ratio in medium HDL	Free cholesterol to total lipids ratio in medium HDL	1400	0.0455962	0.0290496	0.116735	-0.0113894	0.102582	0.177099	292	-0.0473374	0.0612213	0.440032	-0.167839	0.0731641	0.569864	FALSE	TRUE
12	plasma metabolites	Val	Total lipids in medium HDL	Total lipids in medium HDL	1400	-0.0208266	0.0278871	0.455299	-0.0755318	0.0338786	0.547903	294	0.00392038	0.0594279	0.947448	-0.113048	0.120888	0.970682	FALSE	TRUE
12	plasma metabolites	Val	Concentration of medium HDL particles	Concentration of medium HDL particles	1400	-0.0252901	0.0280398	0.367247	-0.0802947	0.0297146	0.460681	294	0.0119993	0.0593189	0.839838	-0.104754	0.128753	0.89784	FALSE	TRUE
12	plasma metabolites	Val	Phospholipids in medium HDL	Phospholipids in medium HDL	1400	-0.0345668	0.0278792	0.215229	-0.0892565	0.0201229	0.299078	294	0.00992101	0.0588664	0.866281	-0.105942	0.125784	0.918417	FALSE	TRUE
12	plasma metabolites	Val	Phospholipids to total lipids ratio in medium HDL	Phospholipids to total lipids ratio in medium HDL	1400	-0.0731276	0.0302052	0.0156037	-0.13238	-0.0138751	0.0293359	292	0.0196545	0.0614566	0.749345	-0.10131	0.140619	0.832273	TRUE	TRUE
12	plasma metabolites	Val	Triglycerides in medium HDL	Triglycerides in medium HDL	1400	-0.0706936	0.0286709	0.0137946	-0.126936	-0.0144508	0.0264359	294	0.160478	0.0594436	0.00735138	0.0434789	0.277477	0.0194255	TRUE	TRUE
12	plasma metabolites	Val	Triglycerides to total lipids ratio in medium HDL	Triglycerides to total lipids ratio in medium HDL	1400	-0.068043	0.0275655	0.0136906	-0.122117	-0.0139687	0.0264139	292	0.129402	0.0624348	0.0391059	0.00651192	0.252292	0.0825008	TRUE	TRUE
12	plasma metabolites	Val	Total cholesterol in medium LDL	Total cholesterol in medium LDL	1400	0.0420317	0.0277312	0.129826	-0.0123676	0.0964309	0.194192	294	0.0764299	0.0586249	0.193374	-0.0389577	0.191817	0.308831	FALSE	TRUE
12	plasma metabolites	Val	Total cholesterol to total lipids ratio in medium LDL	Total cholesterol to total lipids ratio in medium LDL	1391	0.127891	0.0289208	1.05381e-05	0.0711574	0.184624	3.83042e-05	294	0.0936969	0.060821	0.124528	-0.0260132	0.213407	0.216548	TRUE	TRUE
12	plasma metabolites	Val	Cholesterol esters in medium LDL	Cholesterol esters in medium LDL	1400	0.0432541	0.0276803	0.118366	-0.0110454	0.0975536	0.178808	294	0.0829553	0.0587423	0.158973	-0.0326633	0.198574	0.264888	FALSE	TRUE
12	plasma metabolites	Val	Cholesterol esters to total lipids ratio in medium LDL	Cholesterol esters to total lipids ratio in medium LDL	1391	0.07073	0.0281518	0.0121025	0.0155052	0.125955	0.0237807	294	0.117066	0.0600467	0.0521969	-0.00112036	0.235252	0.105036	TRUE	TRUE
12	plasma metabolites	Val	Free cholesterol in medium LDL	Free cholesterol in medium LDL	1400	0.035992	0.0280912	0.200317	-0.0191136	0.0910976	0.281078	294	0.0458201	0.0581317	0.43122	-0.0685966	0.160237	0.562349	FALSE	TRUE
12	plasma metabolites	Val	Free cholesterol to total lipids ratio in medium LDL	Free cholesterol to total lipids ratio in medium LDL	1391	0.0256534	0.0273366	0.348189	-0.0279722	0.0792789	0.440472	294	-0.133416	0.0592822	0.0251701	-0.250097	-0.0167348	0.0565677	FALSE	TRUE
12	plasma metabolites	Val	Total lipids in medium LDL	Total lipids in medium LDL	1400	0.0223725	0.0276398	0.418406	-0.0318475	0.0765925	0.512186	294	0.071536	0.058386	0.221492	-0.0433815	0.186453	0.345659	FALSE	TRUE
12	plasma metabolites	Val	Concentration of medium LDL particles	Concentration of medium LDL particles	1391	0.0146199	0.0277377	0.598225	-0.0397925	0.0690322	0.67562	294	0.0725893	0.0583638	0.214607	-0.0422844	0.187463	0.337258	FALSE	TRUE
12	plasma metabolites	Val	Phospholipids in medium LDL	Phospholipids in medium LDL	1400	-0.00497868	0.0277686	0.857735	-0.0594514	0.049494	0.898218	294	0.039473	0.0581511	0.49781	-0.0749821	0.153928	0.62072	FALSE	TRUE
12	plasma metabolites	Val	Phospholipids to total lipids ratio in medium LDL	Phospholipids to total lipids ratio in medium LDL	1391	-0.0551017	0.0280865	0.0499793	-0.110198	-4.97441e-06	0.0834295	294	-0.134608	0.059851	0.0252644	-0.252409	-0.0168076	0.0566823	FALSE	TRUE
12	plasma metabolites	Val	Triglycerides in medium LDL	Triglycerides in medium LDL	1400	-0.1057	0.027979	0.000164863	-0.160585	-0.0508143	0.000475825	294	0.0919002	0.0583761	0.116521	-0.0229977	0.206798	0.204851	TRUE	TRUE
12	plasma metabolites	Val	Triglycerides to total lipids ratio in medium LDL	Triglycerides to total lipids ratio in medium LDL	1391	-0.171272	0.029093	4.92503e-09	-0.228343	-0.114201	2.36268e-08	294	0.0553856	0.0618135	0.370995	-0.0662779	0.177049	0.500786	TRUE	TRUE
12	plasma metabolites	Val	Total cholesterol in medium VLDL	Total cholesterol in medium VLDL	1400	-0.0777204	0.0275372	0.00483453	-0.131739	-0.0237016	0.0103413	294	0.0151113	0.0618176	0.807057	-0.10656	0.136783	0.87459	TRUE	TRUE
12	plasma metabolites	Val	Total cholesterol to total lipids ratio in medium VLDL	Total cholesterol to total lipids ratio in medium VLDL	1400	0.0187431	0.0283285	0.508315	-0.036828	0.0743143	0.596863	294	-0.0992214	0.0550594	0.0725784	-0.207591	0.00914842	0.137384	FALSE	TRUE
12	plasma metabolites	Val	Cholesterol esters in medium VLDL	Cholesterol esters in medium VLDL	1400	-0.0703863	0.0276547	0.011029	-0.124636	-0.0161369	0.0217517	294	0.0121427	0.0611476	0.842731	-0.10821	0.132496	0.899831	TRUE	TRUE
12	plasma metabolites	Val	Cholesterol esters to total lipids ratio in medium VLDL	Cholesterol esters to total lipids ratio in medium VLDL	1400	0.0171675	0.0284628	0.546502	-0.0386669	0.073002	0.631949	294	-0.128545	0.0560717	0.0225976	-0.238907	-0.0181823	0.0518555	FALSE	TRUE
12	plasma metabolites	Val	Free cholesterol in medium VLDL	Free cholesterol in medium VLDL	1400	-0.0841508	0.027527	0.0022779	-0.13815	-0.0301521	0.0053318	294	0.018104	0.0621942	0.771194	-0.104309	0.140517	0.851961	TRUE	TRUE
12	plasma metabolites	Val	Free cholesterol to total lipids ratio in medium VLDL	Free cholesterol to total lipids ratio in medium VLDL	1400	0.0173006	0.0289738	0.550529	-0.0395363	0.0741376	0.635915	294	0.161946	0.0611091	0.00849127	0.0416689	0.282223	0.0221688	TRUE	TRUE
12	plasma metabolites	Val	Total lipids in medium VLDL	Total lipids in medium VLDL	1400	-0.0855662	0.0273388	0.00178528	-0.139196	-0.0319365	0.00424402	294	0.0101116	0.0622148	0.871004	-0.112342	0.132565	0.920253	TRUE	TRUE
12	plasma metabolites	Val	Concentration of medium VLDL particles	Concentration of medium VLDL particles	1400	-0.0857726	0.027321	0.00172819	-0.139367	-0.032178	0.00414264	294	0.00933828	0.0622139	0.880791	-0.113113	0.13179	0.925241	TRUE	TRUE
12	plasma metabolites	Val	Phospholipids in medium VLDL	Phospholipids in medium VLDL	1400	-0.0885959	0.0274029	0.00125327	-0.142351	-0.0348405	0.00308966	294	0.019858	0.0621864	0.749707	-0.102539	0.142255	0.832273	TRUE	TRUE
12	plasma metabolites	Val	Phospholipids to total lipids ratio in medium VLDL	Phospholipids to total lipids ratio in medium VLDL	1400	-0.046684	0.0303099	0.123732	-0.106142	0.0127738	0.18586	294	0.0533846	0.0593789	0.369378	-0.0634871	0.170256	0.499634	FALSE	TRUE
12	plasma metabolites	Val	Triglycerides in medium VLDL	Triglycerides in medium VLDL	1400	-0.0862948	0.0272916	0.0016009	-0.139832	-0.0327577	0.00386611	294	0.00408116	0.0621356	0.947677	-0.118216	0.126379	0.970682	TRUE	TRUE
12	plasma metabolites	Val	Triglycerides to total lipids ratio in medium VLDL	Triglycerides to total lipids ratio in medium VLDL	1400	-0.00462856	0.0285062	0.871038	-0.0605481	0.051291	0.908575	294	0.0779374	0.0554156	0.160678	-0.0311335	0.187008	0.266372	FALSE	TRUE
12	plasma metabolites	Val	Monounsaturated fatty acids; 16:1, 18:1	Monounsaturated fatty acids; 16:1, 18:1	1396	-0.128236	0.0286916	8.4782e-06	-0.18452	-0.0719526	3.11355e-05	288	0.0867646	0.0625698	0.166633	-0.0363985	0.209928	0.274849	TRUE	TRUE
12	plasma metabolites	Val	Ratio of monounsaturated fatty acids to total fatty acids	Ratio of monounsaturated fatty acids to total fatty acids	1396	-0.136248	0.028681	2.23933e-06	-0.192511	-0.0799858	8.8003e-06	288	0.0423664	0.0621809	0.496215	-0.0800313	0.164764	0.619322	TRUE	TRUE
12	plasma metabolites	Val	Phosphatidylcholine and other cholines	Phosphatidylcholine and other cholines	1365	-0.0340774	0.0283228	0.229117	-0.0896386	0.0214837	0.312832	294	0.0576302	0.0591143	0.330431	-0.0587207	0.173981	0.455911	FALSE	TRUE
12	plasma metabolites	Val	Phenylalanine	Phenylalanine	1400	0.411299	0.0257083	5.03867e-53	0.360868	0.46173	8.13059e-52	292	0.16326	0.0541195	0.00278551	0.0567375	0.269783	0.00847312	TRUE	TRUE
12	plasma metabolites	Val	Polyunsaturated fatty acids	Polyunsaturated fatty acids	1399	-0.0227206	0.0277507	0.413074	-0.0771582	0.031717	0.507995	288	0.113352	0.060978	0.0640836	-0.0066781	0.233382	0.123996	FALSE	TRUE
12	plasma metabolites	Val	Ratio of polyunsaturated fatty acids to total fatty acids	Ratio of polyunsaturated fatty acids to total fatty acids	1399	0.101636	0.0288525	0.000441127	0.0450369	0.158235	0.00116287	288	-0.0413747	0.0616842	0.502929	-0.162795	0.0800452	0.625909	TRUE	TRUE
12	plasma metabolites	Val	Pyruvate	Pyruvate	1400	0.0911055	0.0293765	0.00196529	0.0334787	0.148732	0.00465118	NA	NA	NA	NA	NA	NA	NA	TRUE	FALSE
12	plasma metabolites	Val	Remnant cholesterol (non-HDL, non-LDL -cholesterol)	Remnant cholesterol (non-HDL, non-LDL -cholesterol)	1400	-0.00967746	0.027433	0.724317	-0.0634919	0.044137	0.787944	294	0.0669696	0.0592976	0.259677	-0.049742	0.183681	0.384228	FALSE	TRUE
12	plasma metabolites	Val	Total cholesterol in small HDL	Total cholesterol in small HDL	1400	0.0498405	0.0275514	0.0706667	-0.00420626	0.103887	0.113003	294	0.0672372	0.0586517	0.252589	-0.0482031	0.182677	0.378883	FALSE	TRUE
12	plasma metabolites	Val	Total cholesterol to total lipids ratio in small HDL	Total cholesterol to total lipids ratio in small HDL	1399	0.0224045	0.0284877	0.431731	-0.0334788	0.0782878	0.526079	293	-0.0150111	0.0593465	0.800496	-0.131821	0.101798	0.869641	FALSE	TRUE
12	plasma metabolites	Val	Cholesterol esters in small HDL	Cholesterol esters in small HDL	1400	0.0446942	0.0275659	0.105167	-0.00938084	0.0987692	0.162322	294	0.0517801	0.0583515	0.375613	-0.0630693	0.16663	0.505455	FALSE	TRUE
12	plasma metabolites	Val	Cholesterol esters to total lipids ratio in small HDL	Cholesterol esters to total lipids ratio in small HDL	1399	0.0204043	0.0285465	0.474868	-0.0355945	0.0764032	0.56462	293	-0.012444	0.0593565	0.83409	-0.129273	0.104385	0.894181	FALSE	TRUE
12	plasma metabolites	Val	Free cholesterol in small HDL	Free cholesterol in small HDL	1400	0.0258926	0.0301379	0.390413	-0.033228	0.0850131	0.483477	294	0.120492	0.0623727	0.0543649	-0.00227251	0.243256	0.108233	FALSE	TRUE
12	plasma metabolites	Val	Free cholesterol to total lipids ratio in small HDL	Free cholesterol to total lipids ratio in small HDL	1399	0.00247638	0.0297295	0.933627	-0.0558429	0.0607957	0.954235	293	-0.00860394	0.0609729	0.887881	-0.128615	0.111407	0.927892	FALSE	TRUE
12	plasma metabolites	Val	Total lipids in small HDL	Total lipids in small HDL	1400	0.0351422	0.029436	0.232739	-0.0226014	0.0928858	0.316157	294	0.124434	0.0605808	0.0408764	0.00519684	0.243671	0.0850021	FALSE	TRUE
12	plasma metabolites	Val	Concentration of small HDL particles	Concentration of small HDL particles	1399	-0.00303977	0.029493	0.917924	-0.0608952	0.0548157	0.940894	294	0.131588	0.0606132	0.0307524	0.0122866	0.250889	0.0671521	FALSE	TRUE
12	plasma metabolites	Val	Phospholipids in small HDL	Phospholipids in small HDL	1400	0.0229968	0.0299059	0.44204	-0.0356686	0.0816622	0.534969	294	0.107746	0.0626021	0.0863034	-0.0154701	0.230961	0.158324	FALSE	TRUE
12	plasma metabolites	Val	Phospholipids to total lipids ratio in small HDL	Phospholipids to total lipids ratio in small HDL	1399	0.00345956	0.0281319	0.902143	-0.0517259	0.058645	0.92973	293	-0.0248148	0.0596524	0.677728	-0.142227	0.092597	0.782409	FALSE	TRUE
12	plasma metabolites	Val	Triglycerides in small HDL	Triglycerides in small HDL	1400	-0.0625934	0.0277736	0.0243697	-0.117076	-0.00811088	0.0442896	294	0.198496	0.0607819	0.00122386	0.0788624	0.318129	0.00400202	TRUE	TRUE
12	plasma metabolites	Val	Triglycerides to total lipids ratio in small HDL	Triglycerides to total lipids ratio in small HDL	1399	-0.0812367	0.0276386	0.00334421	-0.135454	-0.0270191	0.00737387	293	0.120875	0.0622118	0.0529989	-0.00157433	0.243324	0.10616	TRUE	TRUE
12	plasma metabolites	Val	Total cholesterol in small LDL	Total cholesterol in small LDL	1400	0.0374253	0.0277382	0.177481	-0.0169878	0.0918383	0.252697	294	0.0690716	0.0586636	0.24	-0.0463921	0.184535	0.365449	FALSE	TRUE
12	plasma metabolites	Val	Total cholesterol to total lipids ratio in small LDL	Total cholesterol to total lipids ratio in small LDL	1395	0.110887	0.0290298	0.000139467	0.05394	0.167834	0.000409179	294	0.0801199	0.0604644	0.186196	-0.0388882	0.199128	0.299195	TRUE	TRUE
12	plasma metabolites	Val	Cholesterol esters in small LDL	Cholesterol esters in small LDL	1400	0.0406526	0.0277037	0.142491	-0.0136928	0.0949979	0.211355	294	0.0771892	0.0587471	0.189918	-0.038439	0.192817	0.304054	FALSE	TRUE
12	plasma metabolites	Val	Cholesterol esters to total lipids ratio in small LDL	Cholesterol esters to total lipids ratio in small LDL	1395	0.0698742	0.0282645	0.0135491	0.0144285	0.12532	0.026236	294	0.106466	0.0596826	0.0754969	-0.0110032	0.223936	0.141273	TRUE	TRUE
12	plasma metabolites	Val	Free cholesterol in small LDL	Free cholesterol in small LDL	1400	0.0203332	0.0281235	0.469802	-0.0348356	0.0755021	0.561548	294	0.0297257	0.0583452	0.610805	-0.0851113	0.144563	0.725259	FALSE	TRUE
12	plasma metabolites	Val	Free cholesterol to total lipids ratio in small LDL	Free cholesterol to total lipids ratio in small LDL	1395	0.0239642	0.0272397	0.379145	-0.0294711	0.0773995	0.472268	294	-0.133608	0.0593429	0.0251107	-0.250408	-0.0168068	0.0565315	FALSE	TRUE
12	plasma metabolites	Val	Total lipids in small LDL	Total lipids in small LDL	1400	0.011913	0.0276149	0.666246	-0.0422582	0.0660842	0.736978	294	0.0634013	0.0585944	0.280141	-0.0519262	0.178729	0.410765	FALSE	TRUE
12	plasma metabolites	Val	Concentration of small LDL particles	Concentration of small LDL particles	1395	0.0033747	0.0275901	0.902667	-0.0507481	0.0574975	0.92973	294	0.0650821	0.0586179	0.267806	-0.0502918	0.180456	0.394471	FALSE	TRUE
12	plasma metabolites	Val	Phospholipids in small LDL	Phospholipids in small LDL	1400	-0.020497	0.0278577	0.461991	-0.0751446	0.0341505	0.554701	294	0.0327018	0.0586988	0.577883	-0.0828312	0.148235	0.697298	FALSE	TRUE
12	plasma metabolites	Val	Phospholipids to total lipids ratio in small LDL	Phospholipids to total lipids ratio in small LDL	1395	-0.0433158	0.0280596	0.122887	-0.0983595	0.0117279	0.185112	294	-0.119403	0.0596151	0.0461246	-0.23674	-0.00206674	0.0938274	FALSE	TRUE
12	plasma metabolites	Val	Triglycerides in small LDL	Triglycerides in small LDL	1400	-0.124622	0.0283631	1.19803e-05	-0.180261	-0.0689833	4.32511e-05	294	0.0647107	0.0602971	0.284081	-0.0539682	0.18339	0.414245	TRUE	TRUE
12	plasma metabolites	Val	Triglycerides to total lipids ratio in small LDL	Triglycerides to total lipids ratio in small LDL	1395	-0.172549	0.0295636	6.62321e-09	-0.230544	-0.114555	3.13499e-08	294	0.0129169	0.0618449	0.834705	-0.108808	0.134642	0.894181	TRUE	TRUE
12	plasma metabolites	Val	Total cholesterol in small VLDL	Total cholesterol in small VLDL	1400	-0.00699292	0.0269535	0.795331	-0.0598666	0.0458808	0.845337	294	0.0859478	0.0594077	0.149056	-0.0309806	0.202876	0.251244	FALSE	TRUE
12	plasma metabolites	Val	Total cholesterol to total lipids ratio in small VLDL	Total cholesterol to total lipids ratio in small VLDL	1400	0.108019	0.028487	0.0001559	0.052137	0.163901	0.000454886	294	-0.0231555	0.0598183	0.69897	-0.140892	0.094581	0.79557	TRUE	TRUE
12	plasma metabolites	Val	Cholesterol esters in small VLDL	Cholesterol esters in small VLDL	1400	0.0193675	0.0271056	0.475023	-0.0338045	0.0725396	0.56462	294	0.092153	0.0589367	0.119011	-0.0238483	0.208154	0.208389	FALSE	TRUE
12	plasma metabolites	Val	Cholesterol esters to total lipids ratio in small VLDL	Cholesterol esters to total lipids ratio in small VLDL	1400	0.116497	0.028709	5.22729e-05	0.0601792	0.172814	0.000168699	294	-0.0166936	0.0605779	0.783074	-0.135925	0.102538	0.857123	TRUE	TRUE
12	plasma metabolites	Val	Free cholesterol in small VLDL	Free cholesterol in small VLDL	1400	-0.0505558	0.0270849	0.0621715	-0.103687	0.0025757	0.101398	294	0.0689435	0.0605045	0.255451	-0.0501436	0.188031	0.380992	FALSE	TRUE
12	plasma metabolites	Val	Free cholesterol to total lipids ratio in small VLDL	Free cholesterol to total lipids ratio in small VLDL	1400	0.0284308	0.028377	0.316568	-0.0272354	0.084097	0.406689	294	-0.0536766	0.0582215	0.357332	-0.16827	0.060917	0.487882	FALSE	TRUE
12	plasma metabolites	Val	Total lipids in small VLDL	Total lipids in small VLDL	1400	-0.0597953	0.026992	0.0269007	-0.112745	-0.00684602	0.048231	294	0.0601962	0.0612456	0.326499	-0.0603496	0.180742	0.453837	TRUE	TRUE
12	plasma metabolites	Val	Concentration of small VLDL particles	Concentration of small VLDL particles	1400	-0.0658598	0.0270317	0.0149591	-0.118887	-0.0128326	0.0281972	294	0.0562372	0.0614665	0.360997	-0.0647434	0.177218	0.490836	TRUE	TRUE
12	plasma metabolites	Val	Phospholipids in small VLDL	Phospholipids in small VLDL	1400	-0.0670629	0.0272101	0.0138351	-0.12044	-0.0136858	0.0264531	294	0.062918	0.0605713	0.299796	-0.0563006	0.182137	0.428945	TRUE	TRUE
12	plasma metabolites	Val	Phospholipids to total lipids ratio in small VLDL	Phospholipids to total lipids ratio in small VLDL	1400	-0.0380913	0.0290305	0.189697	-0.0950395	0.0188568	0.269011	294	-0.0906886	0.0621178	0.145395	-0.212951	0.0315738	0.246343	FALSE	TRUE
12	plasma metabolites	Val	Triglycerides in small VLDL	Triglycerides in small VLDL	1400	-0.0922133	0.0273647	0.000772774	-0.145894	-0.038533	0.00195953	294	0.0342536	0.0621333	0.581861	-0.0880394	0.156547	0.701451	TRUE	TRUE
12	plasma metabolites	Val	Triglycerides to total lipids ratio in small VLDL	Triglycerides to total lipids ratio in small VLDL	1400	-0.0989522	0.0281794	0.000459764	-0.154231	-0.0436738	0.00120307	294	0.0462703	0.0593854	0.43653	-0.0706142	0.163155	0.567125	TRUE	TRUE
12	plasma metabolites	Val	Serum total cholesterol	Serum total cholesterol	1400	0.0100943	0.0276995	0.715598	-0.0442429	0.0644315	0.780053	294	0.0406652	0.0569179	0.475525	-0.0713625	0.152693	0.604464	FALSE	TRUE
12	plasma metabolites	Val	Serum total triglycerides	Serum total triglycerides	1400	-0.101062	0.0277261	0.000277182	-0.155452	-0.0466731	0.000762788	294	0.0236128	0.0621979	0.704493	-0.0988074	0.146033	0.79727	TRUE	TRUE
12	plasma metabolites	Val	Saturated fatty acids	Saturated fatty acids	1396	-0.0549881	0.0282893	0.0521237	-0.110482	0.000506183	0.0867371	288	0.118384	0.0610382	0.0534367	-0.00176424	0.238532	0.10671	FALSE	TRUE
12	plasma metabolites	Val	Ratio of saturated fatty acids to total fatty acids	Ratio of saturated fatty acids to total fatty acids	1396	0.0706235	0.0303673	0.0201809	0.0110528	0.130194	0.0373785	288	-0.0024382	0.058671	0.966881	-0.117927	0.113051	0.981895	TRUE	TRUE
12	plasma metabolites	Val	Sphingomyelins	Sphingomyelins	1399	0.0107097	0.0265224	0.686422	-0.0413184	0.0627379	0.756769	294	-0.0482606	0.0502681	0.337829	-0.1472	0.0506789	0.465627	FALSE	TRUE
12	plasma metabolites	Val	Ratio of triglycerides to phosphoglycerides	Ratio of triglycerides to phosphoglycerides	1385	-0.0760626	0.0272641	0.0053459	-0.129546	-0.022579	0.0112517	294	0.0557473	0.0605154	0.357712	-0.0633613	0.174856	0.487891	TRUE	TRUE
12	plasma metabolites	Val	Total cholines	Total cholines	1399	-0.033841	0.0275061	0.218789	-0.0877989	0.0201168	0.302218	294	0.0447697	0.0584869	0.444621	-0.0703463	0.159886	0.574669	FALSE	TRUE
12	plasma metabolites	Val	Total fatty acids	Total fatty acids	1399	-0.0749688	0.0282008	0.00794118	-0.130289	-0.0196483	0.0161093	288	0.11153	0.0616638	0.0715655	-0.00984958	0.23291	0.136256	TRUE	TRUE
12	plasma metabolites	Val	Total phosphoglycerides	Total phosphoglycerides	1399	-0.05836	0.0279621	0.0370596	-0.113212	-0.00350759	0.0637617	294	0.0221483	0.058367	0.704621	-0.0927316	0.137028	0.79727	FALSE	TRUE
12	plasma metabolites	Val	Tyrosine	Tyrosine	1400	0.426138	0.0239449	5.20029e-64	0.379166	0.47311	9.71633e-63	294	0.401326	0.0515324	1.23916e-13	0.299898	0.502754	1.48699e-12	TRUE	TRUE
12	plasma metabolites	Val	Estimated degree of unsaturation	Estimated degree of unsaturation	1399	0.124414	0.0297011	2.97948e-05	0.0661505	0.182678	0.000101591	288	-0.00126938	0.0617748	0.98362	-0.122868	0.120329	0.988058	TRUE	TRUE
12	plasma metabolites	Val	Total cholesterol in VLDL	Total cholesterol in VLDL	1400	-0.0422224	0.027135	0.119932	-0.0954521	0.0110074	0.180917	294	0.0529139	0.0607919	0.384802	-0.066739	0.172567	0.515169	FALSE	TRUE
12	plasma metabolites	Val	Mean diameter for VLDL particles	Mean diameter for VLDL particles	1400	-0.071672	0.0272995	0.00874933	-0.125224	-0.0181196	0.0176144	294	0.0618822	0.0607411	0.30916	-0.0576706	0.181435	0.437168	TRUE	TRUE
12	plasma metabolites	Val	Triglycerides in VLDL	Triglycerides in VLDL	1400	-0.0964902	0.0274139	0.000445839	-0.150267	-0.0427133	0.00117221	294	0.00665388	0.0621589	0.914827	-0.115689	0.128997	0.947421	TRUE	TRUE
12	plasma metabolites	Val	Total cholesterol in very large HDL	Total cholesterol in very large HDL	1400	-0.0690121	0.0264269	0.00911313	-0.120853	-0.0171713	0.0182434	294	-0.159627	0.0614585	0.0098783	-0.280592	-0.0386624	0.0252853	TRUE	TRUE
12	plasma metabolites	Val	Total cholesterol to total lipids ratio in very large HDL	Total cholesterol to total lipids ratio in very large HDL	1375	0.0378958	0.0258081	0.142233	-0.0127318	0.0885235	0.211266	292	0.0578262	0.0583635	0.322624	-0.0570503	0.172703	0.451811	FALSE	TRUE
12	plasma metabolites	Val	Cholesterol esters in very large HDL	Cholesterol esters in very large HDL	1400	-0.0699147	0.0267484	0.00905068	-0.122386	-0.0174433	0.0181525	294	-0.142611	0.061966	0.0220803	-0.264575	-0.0206477	0.0508469	TRUE	TRUE
12	plasma metabolites	Val	Cholesterol esters to total lipids ratio in very large HDL	Cholesterol esters to total lipids ratio in very large HDL	1375	0.0438759	0.0258207	0.0894982	-0.00677643	0.0945282	0.140791	292	0.0843724	0.0578581	0.145865	-0.0295092	0.198254	0.2465	FALSE	TRUE
12	plasma metabolites	Val	Free cholesterol in very large HDL	Free cholesterol in very large HDL	1400	-0.064052	0.0259792	0.0138013	-0.115014	-0.0130896	0.0264359	294	-0.203515	0.0591558	0.000666994	-0.319948	-0.0870826	0.00232029	TRUE	TRUE
12	plasma metabolites	Val	Free cholesterol to total lipids ratio in very large HDL	Free cholesterol to total lipids ratio in very large HDL	1375	-0.0255862	0.0301973	0.396976	-0.0848242	0.0336518	0.489895	292	-0.1643	0.0583061	0.00517108	-0.279063	-0.0495366	0.0144525	TRUE	TRUE
12	plasma metabolites	Val	Total lipids in very large HDL	Total lipids in very large HDL	1400	-0.0662128	0.0255479	0.00964969	-0.116329	-0.0160964	0.0192452	294	-0.174721	0.0595144	0.00359546	-0.291859	-0.0575823	0.0104975	TRUE	TRUE
12	plasma metabolites	Val	Concentration of very large HDL particles	Concentration of very large HDL particles	1375	-0.0575308	0.0259127	0.0265702	-0.108364	-0.00669782	0.0477187	294	-0.173319	0.0594044	0.00380506	-0.290241	-0.0563973	0.0109145	TRUE	TRUE
12	plasma metabolites	Val	Phospholipids in very large HDL	Phospholipids in very large HDL	1400	-0.0542647	0.0250316	0.0303387	-0.103368	-0.00516112	0.0534946	294	-0.162964	0.05799	0.00529024	-0.277102	-0.048826	0.0147208	TRUE	TRUE
12	plasma metabolites	Val	Phospholipids to total lipids ratio in very large HDL	Phospholipids to total lipids ratio in very large HDL	1375	-0.0224824	0.0256025	0.380026	-0.0727066	0.0277419	0.472812	292	-0.070597	0.0584149	0.227836	-0.185575	0.0443806	0.353092	FALSE	TRUE
12	plasma metabolites	Val	Triglycerides in very large HDL	Triglycerides in very large HDL	1400	-0.120556	0.0295819	4.8538e-05	-0.178586	-0.0625265	0.0001576	294	-0.0249848	0.0626152	0.690173	-0.148226	0.0982566	0.789804	TRUE	TRUE
12	plasma metabolites	Val	Triglycerides to total lipids ratio in very large HDL	Triglycerides to total lipids ratio in very large HDL	1375	-0.0438443	0.0284625	0.123688	-0.0996791	0.0119905	0.18586	292	0.0621703	0.0619675	0.316577	-0.0597998	0.184141	0.445729	FALSE	TRUE
12	plasma metabolites	Val	Total cholesterol in very large VLDL	Total cholesterol in very large VLDL	1383	-0.110253	0.0279866	8.57425e-05	-0.165154	-0.055352	0.000263918	294	-0.0234516	0.0621163	0.706048	-0.145711	0.0988079	0.798194	TRUE	TRUE
12	plasma metabolites	Val	Total cholesterol to total lipids ratio in very large VLDL	Total cholesterol to total lipids ratio in very large VLDL	1175	-0.0137548	0.031898	0.666394	-0.0763385	0.0488289	0.736978	269	-0.147291	0.0639027	0.0219494	-0.273118	-0.0214654	0.0506345	FALSE	TRUE
12	plasma metabolites	Val	Cholesterol esters in very large VLDL	Cholesterol esters in very large VLDL	1383	-0.108595	0.0279196	0.000105205	-0.163365	-0.0538259	0.000320125	294	-0.024011	0.06209	0.699254	-0.146219	0.0981967	0.79557	TRUE	TRUE
12	plasma metabolites	Val	Cholesterol esters to total lipids ratio in very large VLDL	Cholesterol esters to total lipids ratio in very large VLDL	1175	-0.0142578	0.0322235	0.658233	-0.0774802	0.0489645	0.729468	269	-0.174981	0.0634333	0.00621418	-0.299883	-0.0500792	0.0167246	TRUE	TRUE
12	plasma metabolites	Val	Free cholesterol in very large VLDL	Free cholesterol in very large VLDL	1383	-0.111396	0.0281	7.73946e-05	-0.166519	-0.0562727	0.00024101	294	-0.0227411	0.0621412	0.714664	-0.14505	0.0995673	0.803767	TRUE	TRUE
12	plasma metabolites	Val	Free cholesterol to total lipids ratio in very large VLDL	Free cholesterol to total lipids ratio in very large VLDL	1175	-0.0101866	0.0316021	0.747253	-0.0721897	0.0518164	0.806094	269	-0.0543897	0.0649004	0.402765	-0.18218	0.0734009	0.532676	FALSE	TRUE
12	plasma metabolites	Val	Total lipids in very large VLDL	Total lipids in very large VLDL	1383	-0.116201	0.0280584	3.66183e-05	-0.171243	-0.061159	0.000121491	294	-0.0220279	0.0620678	0.722924	-0.144192	0.100136	0.810965	TRUE	TRUE
12	plasma metabolites	Val	Concentration of very large VLDL particles	Concentration of very large VLDL particles	1175	-0.133333	0.0304783	1.32434e-05	-0.193132	-0.0735353	4.7489e-05	294	-0.0215307	0.0620548	0.728873	-0.143669	0.100608	0.81554	TRUE	TRUE
12	plasma metabolites	Val	Phospholipids in very large VLDL	Phospholipids in very large VLDL	1383	-0.113566	0.028253	6.14481e-05	-0.16899	-0.0581427	0.000194191	294	-0.0193389	0.0621186	0.755781	-0.141603	0.102925	0.836346	TRUE	TRUE
12	plasma metabolites	Val	Phospholipids to total lipids ratio in very large VLDL	Phospholipids to total lipids ratio in very large VLDL	1175	0.0222141	0.032346	0.492366	-0.0412485	0.0856767	0.581987	269	0.154649	0.0630028	0.0147509	0.0305951	0.278703	0.0359296	TRUE	TRUE
12	plasma metabolites	Val	Triglycerides in very large VLDL	Triglycerides in very large VLDL	1383	-0.118012	0.0280571	2.76555e-05	-0.173051	-0.0629725	9.53176e-05	294	-0.022082	0.0620059	0.722006	-0.144124	0.0999602	0.81063	TRUE	TRUE
12	plasma metabolites	Val	Triglycerides to total lipids ratio in very large VLDL	Triglycerides to total lipids ratio in very large VLDL	1175	0.00398176	0.0317075	0.900088	-0.0582282	0.0661917	0.92887	269	0.0748104	0.0637175	0.241419	-0.050651	0.200272	0.366755	FALSE	TRUE
12	plasma metabolites	Val	Total cholesterol in very small VLDL	Total cholesterol in very small VLDL	1400	0.0607762	0.0280221	0.0302616	0.00580609	0.115746	0.0534471	294	0.126396	0.0572538	0.0280578	0.0137067	0.239085	0.0620974	FALSE	TRUE
12	plasma metabolites	Val	Total cholesterol to total lipids ratio in very small VLDL	Total cholesterol to total lipids ratio in very small VLDL	1400	0.105487	0.0290092	0.000286606	0.0485809	0.162394	0.000784666	294	0.00135538	0.062681	0.982763	-0.122016	0.124726	0.988058	TRUE	TRUE
12	plasma metabolites	Val	Cholesterol esters in very small VLDL	Cholesterol esters in very small VLDL	1400	0.0583596	0.0281554	0.0383772	0.0031281	0.113591	0.065816	294	0.121362	0.0578858	0.0369037	0.00742891	0.235295	0.0788725	FALSE	TRUE
12	plasma metabolites	Val	Cholesterol esters to total lipids ratio in very small VLDL	Cholesterol esters to total lipids ratio in very small VLDL	1400	0.0808113	0.0290467	0.00547331	0.0238314	0.137791	0.0114972	294	-0.00182595	0.0630468	0.976915	-0.125917	0.122265	0.985961	TRUE	TRUE
12	plasma metabolites	Val	Free cholesterol in very small VLDL	Free cholesterol in very small VLDL	1400	0.0607551	0.0279751	0.0300418	0.00587738	0.115633	0.0531471	294	0.125024	0.0570838	0.0293129	0.0126695	0.237378	0.0645476	FALSE	TRUE
12	plasma metabolites	Val	Free cholesterol to total lipids ratio in very small VLDL	Free cholesterol to total lipids ratio in very small VLDL	1400	0.110582	0.0285534	0.000112574	0.0545693	0.166594	0.000338677	294	0.0106458	0.0617874	0.863325	-0.110966	0.132258	0.916582	TRUE	TRUE
12	plasma metabolites	Val	Total lipids in very small VLDL	Total lipids in very small VLDL	1400	0.0207638	0.027653	0.452858	-0.0334822	0.0750097	0.545581	294	0.120295	0.0575144	0.0373528	0.00709355	0.233497	0.0794431	FALSE	TRUE
12	plasma metabolites	Val	Concentration of very small VLDL particles	Concentration of very small VLDL particles	1400	0.00841668	0.0276085	0.760519	-0.0457419	0.0625753	0.814842	294	0.11716	0.057849	0.0437618	0.00329943	0.23102	0.0902015	FALSE	TRUE
12	plasma metabolites	Val	Phospholipids in very small VLDL	Phospholipids in very small VLDL	1400	0.0448749	0.0278183	0.106939	-0.00969529	0.0994451	0.163636	294	0.109757	0.0569446	0.0549078	-0.00232288	0.221838	0.108982	FALSE	TRUE
12	plasma metabolites	Val	Phospholipids to total lipids ratio in very small VLDL	Phospholipids to total lipids ratio in very small VLDL	1400	0.0822648	0.0278577	0.00319935	0.0276172	0.136912	0.00709856	294	0.026771	0.0585537	0.647869	-0.0884764	0.142018	0.75933	TRUE	TRUE
12	plasma metabolites	Val	Triglycerides in very small VLDL	Triglycerides in very small VLDL	1400	-0.079064	0.0279768	0.00477974	-0.133945	-0.0241828	0.0102693	294	0.0710731	0.061255	0.246894	-0.049491	0.191637	0.37162	TRUE	TRUE
12	plasma metabolites	Val	Triglycerides to total lipids ratio in very small VLDL	Triglycerides to total lipids ratio in very small VLDL	1400	-0.132117	0.0289584	5.50375e-06	-0.188924	-0.0753103	2.0639e-05	294	-0.0127091	0.0612947	0.835888	-0.133351	0.107933	0.894715	TRUE	TRUE
12	plasma metabolites	Val	Total cholesterol in chylomicrons and extremely large VLDL	Total cholesterol in chylomicrons and extremely large VLDL	1391	-0.117133	0.0279191	2.8964e-05	-0.171901	-0.0623648	9.91853e-05	294	-0.0323495	0.0620936	0.602781	-0.154564	0.0898653	0.720693	TRUE	TRUE
12	plasma metabolites	Val	Total cholesterol to total lipids ratio in chylomicrons and extremely large VLDL	Total cholesterol to total lipids ratio in chylomicrons and extremely large VLDL	1313	-0.0247132	0.0306513	0.420233	-0.0848442	0.0354178	0.513833	273	-0.115517	0.0625902	0.0660554	-0.23875	0.00771579	0.127434	FALSE	TRUE
12	plasma metabolites	Val	Cholesterol esters in chylomicrons and extremely large VLDL	Cholesterol esters in chylomicrons and extremely large VLDL	1391	-0.115692	0.0278034	3.36258e-05	-0.170233	-0.0611504	0.00011297	294	-0.0359919	0.062016	0.562123	-0.158054	0.0860703	0.68269	TRUE	TRUE
12	plasma metabolites	Val	Cholesterol esters to total lipids ratio in chylomicrons and extremely large VLDL	Cholesterol esters to total lipids ratio in chylomicrons and extremely large VLDL	1313	-0.0238632	0.0308316	0.439078	-0.084348	0.0366215	0.531989	273	-0.147735	0.0625973	0.0189902	-0.270982	-0.0244881	0.0445639	TRUE	TRUE
12	plasma metabolites	Val	Free cholesterol in chylomicrons and extremely large VLDL	Free cholesterol in chylomicrons and extremely large VLDL	1391	-0.115868	0.028172	4.13713e-05	-0.171133	-0.060604	0.000135989	294	-0.0270791	0.0620713	0.662977	-0.14925	0.0950919	0.770821	TRUE	TRUE
12	plasma metabolites	Val	Free cholesterol to total lipids ratio in chylomicrons and extremely large VLDL	Free cholesterol to total lipids ratio in chylomicrons and extremely large VLDL	1313	-0.0122439	0.0309158	0.69214	-0.072894	0.0484062	0.760975	273	0.231437	0.0631722	0.000299903	0.107058	0.355816	0.00111125	TRUE	TRUE
12	plasma metabolites	Val	Total lipids in chylomicrons and extremely large VLDL	Total lipids in chylomicrons and extremely large VLDL	1391	-0.113097	0.0279514	5.49278e-05	-0.167929	-0.0582655	0.000176199	294	-0.0351136	0.062112	0.572291	-0.157365	0.0871373	0.692466	TRUE	TRUE
12	plasma metabolites	Val	Concentration of chylomicrons and extremely large VLDL particles	Concentration of chylomicrons and extremely large VLDL particles	1313	-0.119083	0.0287777	3.72666e-05	-0.175539	-0.0626277	0.000123246	294	-0.0352578	0.0621129	0.570722	-0.157511	0.0869951	0.691848	TRUE	TRUE
12	plasma metabolites	Val	Phospholipids in chylomicrons and extremely large VLDL	Phospholipids in chylomicrons and extremely large VLDL	1391	-0.118034	0.0281806	2.98573e-05	-0.173315	-0.0627523	0.000101591	294	-0.0290495	0.0621064	0.640326	-0.151289	0.0931904	0.753189	TRUE	TRUE
12	plasma metabolites	Val	Phospholipids to total lipids ratio in chylomicrons and extremely large VLDL	Phospholipids to total lipids ratio in chylomicrons and extremely large VLDL	1313	-0.0274288	0.0304949	0.368575	-0.087253	0.0323954	0.461803	273	0.253556	0.0627305	6.93758e-05	0.130047	0.377066	0.000289915	TRUE	TRUE
12	plasma metabolites	Val	Triglycerides in chylomicrons and extremely large VLDL	Triglycerides in chylomicrons and extremely large VLDL	1391	-0.110709	0.0279408	7.80173e-05	-0.16552	-0.0558982	0.00024224	294	-0.0367269	0.0620979	0.554693	-0.15895	0.0854964	0.675548	TRUE	TRUE
12	plasma metabolites	Val	Triglycerides to total lipids ratio in chylomicrons and extremely large VLDL	Triglycerides to total lipids ratio in chylomicrons and extremely large VLDL	1313	0.0333385	0.0302934	0.271308	-0.0260905	0.0927675	0.360728	273	0.0729635	0.0626555	0.245253	-0.0503981	0.196325	0.369997	FALSE	TRUE
13	circulating proteins	Val	TNFRSF14	TNFRSF14	1281	-0.117669	0.0317231	0.000216802	-0.179904	-0.0554339	0.000607616	NA	NA	NA	NA	NA	NA	NA	TRUE	FALSE
13	circulating proteins	Val	LDL.receptor	LDL.receptor	1281	-0.065728	0.0292963	0.0250317	-0.123202	-0.00825381	0.0454152	NA	NA	NA	NA	NA	NA	NA	TRUE	FALSE
13	circulating proteins	Val	ITGB2	ITGB2	1281	-0.015824	0.0317483	0.618273	-0.0781085	0.0464605	0.690211	NA	NA	NA	NA	NA	NA	NA	FALSE	FALSE
13	circulating proteins	Val	IL.17RA	IL.17RA	1281	-0.0371343	0.0321805	0.248742	-0.100267	0.0259982	0.33322	NA	NA	NA	NA	NA	NA	NA	FALSE	FALSE
13	circulating proteins	Val	TNF.R2	TNF.R2	1281	-0.0989339	0.0316866	0.00183501	-0.161097	-0.0367703	0.00435254	NA	NA	NA	NA	NA	NA	NA	TRUE	FALSE
13	circulating proteins	Val	MMP.9	MMP.9	1281	-0.0735363	0.0317318	0.020638	-0.135789	-0.0112839	0.0381588	NA	NA	NA	NA	NA	NA	NA	TRUE	FALSE
13	circulating proteins	Val	EPHB4	EPHB4	1281	-0.0954157	0.0320631	0.00297654	-0.158318	-0.0325136	0.00664574	NA	NA	NA	NA	NA	NA	NA	TRUE	FALSE
13	circulating proteins	Val	IL2.RA	IL2.RA	1281	-0.110487	0.0320473	0.000583944	-0.173358	-0.047616	0.00150218	NA	NA	NA	NA	NA	NA	NA	TRUE	FALSE
13	circulating proteins	Val	OPG	OPG	1281	-0.160941	0.0304457	1.46792e-07	-0.22067	-0.101212	6.4071e-07	291	0.0576433	0.0583427	0.323984	-0.0571939	0.17248	0.452584	TRUE	TRUE
13	circulating proteins	Val	ALCAM	ALCAM	1281	-0.130341	0.0315009	3.73789e-05	-0.192141	-0.068542	0.000123246	NA	NA	NA	NA	NA	NA	NA	TRUE	FALSE
13	circulating proteins	Val	TFF3	TFF3	1281	-0.194611	0.0292147	4.02223e-11	-0.251925	-0.137297	2.3155e-10	NA	NA	NA	NA	NA	NA	NA	TRUE	FALSE
13	circulating proteins	Val	SELP	SELP	1281	-0.111924	0.0309365	0.00030864	-0.172616	-0.0512323	0.000832157	NA	NA	NA	NA	NA	NA	NA	TRUE	FALSE
13	circulating proteins	Val	CSTB	CSTB	1281	-0.0898045	0.0299443	0.00276072	-0.14855	-0.0310589	0.00628241	NA	NA	NA	NA	NA	NA	NA	TRUE	FALSE
13	circulating proteins	Val	MCP.1	MCP.1	1281	-0.0447848	0.0308073	0.146274	-0.105223	0.0156538	0.216064	291	0.14961	0.0619692	0.016397	0.027635	0.271586	0.0394251	TRUE	TRUE
13	circulating proteins	Val	CD163	CD163	1281	0.0022704	0.0310902	0.941797	-0.0587232	0.063264	0.959822	NA	NA	NA	NA	NA	NA	NA	FALSE	FALSE
13	circulating proteins	Val	Gal.3	Gal.3	1281	-0.112089	0.031145	0.000331762	-0.17319	-0.0509877	0.000892238	NA	NA	NA	NA	NA	NA	NA	TRUE	FALSE
13	circulating proteins	Val	GRN	GRN	1281	-0.0782941	0.0320571	0.0147277	-0.141185	-0.0154037	0.0278161	NA	NA	NA	NA	NA	NA	NA	TRUE	FALSE
13	circulating proteins	Val	MEPE	MEPE	1281	-0.0179801	0.0306692	0.557806	-0.0781478	0.0421876	0.642925	NA	NA	NA	NA	NA	NA	NA	FALSE	FALSE
13	circulating proteins	Val	BLM.hydrolase	BLM.hydrolase	1281	-0.0204665	0.0315746	0.516975	-0.0824103	0.0414773	0.605805	NA	NA	NA	NA	NA	NA	NA	FALSE	FALSE
13	circulating proteins	Val	PLC	PLC	1281	-0.045743	0.0316755	0.148953	-0.107885	0.0163989	0.218506	NA	NA	NA	NA	NA	NA	NA	FALSE	FALSE
13	circulating proteins	Val	LTBR	LTBR	1281	-0.120897	0.0319928	0.000164804	-0.183661	-0.0581325	0.000475825	NA	NA	NA	NA	NA	NA	NA	TRUE	FALSE
13	circulating proteins	Val	Notch.3	Notch.3	1281	-0.0656582	0.0310364	0.0345787	-0.126546	-0.00477023	0.0597831	NA	NA	NA	NA	NA	NA	NA	FALSE	FALSE
13	circulating proteins	Val	TIMP4	TIMP4	1281	-0.111184	0.0298864	0.0002077	-0.169816	-0.052552	0.000585186	NA	NA	NA	NA	NA	NA	NA	TRUE	FALSE
13	circulating proteins	Val	CNTN1	CNTN1	1281	-0.0449997	0.031662	0.155489	-0.107115	0.0171157	0.225914	NA	NA	NA	NA	NA	NA	NA	FALSE	FALSE
13	circulating proteins	Val	CDH5	CDH5	1281	-0.0351487	0.0320872	0.273543	-0.0980981	0.0278008	0.362794	NA	NA	NA	NA	NA	NA	NA	FALSE	FALSE
13	circulating proteins	Val	TLT.2	TLT.2	1281	-0.0660355	0.0319138	0.0387298	-0.128645	-0.00342623	0.0663139	NA	NA	NA	NA	NA	NA	NA	FALSE	FALSE
13	circulating proteins	Val	FABP4	FABP4	1281	-0.0894684	0.0237807	0.00017604	-0.136122	-0.0428149	0.000506709	NA	NA	NA	NA	NA	NA	NA	TRUE	FALSE
13	circulating proteins	Val	TFPI	TFPI	1281	-0.0571859	0.0303844	0.0600523	-0.116795	0.00242294	0.0982423	NA	NA	NA	NA	NA	NA	NA	FALSE	FALSE
13	circulating proteins	Val	PAI	PAI	1281	0.0208929	0.0293192	0.476223	-0.0366262	0.078412	0.564786	NA	NA	NA	NA	NA	NA	NA	FALSE	FALSE
13	circulating proteins	Val	CCL24	CCL24	1281	-0.0369854	0.0318047	0.245092	-0.0993806	0.0254099	0.329574	NA	NA	NA	NA	NA	NA	NA	FALSE	FALSE
13	circulating proteins	Val	TR	TR	1281	-0.105534	0.031917	0.000970937	-0.16815	-0.0429184	0.00243305	NA	NA	NA	NA	NA	NA	NA	TRUE	FALSE
13	circulating proteins	Val	TNFRSF10C	TNFRSF10C	1281	-0.118696	0.0319683	0.000213696	-0.181412	-0.0559803	0.000600491	NA	NA	NA	NA	NA	NA	NA	TRUE	FALSE
13	circulating proteins	Val	GDF.15	GDF.15	1281	-0.153126	0.0274351	2.91112e-08	-0.206949	-0.0993036	1.33636e-07	NA	NA	NA	NA	NA	NA	NA	TRUE	FALSE
13	circulating proteins	Val	SELE	SELE	1281	-0.0431845	0.0309705	0.163447	-0.103943	0.0175742	0.235403	NA	NA	NA	NA	NA	NA	NA	FALSE	FALSE
13	circulating proteins	Val	AZU1	AZU1	1281	-0.0432743	0.0316206	0.171381	-0.105308	0.0187597	0.245654	NA	NA	NA	NA	NA	NA	NA	FALSE	FALSE
13	circulating proteins	Val	DLK.1	DLK.1	1281	0.0328335	0.0310243	0.290111	-0.0280307	0.0936977	0.379568	NA	NA	NA	NA	NA	NA	NA	FALSE	FALSE
13	circulating proteins	Val	SPON1	SPON1	1281	-0.0227914	0.0313281	0.467049	-0.0842516	0.0386688	0.559513	NA	NA	NA	NA	NA	NA	NA	FALSE	FALSE
13	circulating proteins	Val	MPO	MPO	1281	-0.0650044	0.0319605	0.0421685	-0.127705	-0.00230348	0.0713981	NA	NA	NA	NA	NA	NA	NA	FALSE	FALSE
13	circulating proteins	Val	CXCL16	CXCL16	1281	-0.126753	0.0317203	6.81235e-05	-0.188982	-0.0645229	0.000213387	NA	NA	NA	NA	NA	NA	NA	TRUE	FALSE
13	circulating proteins	Val	IL.6RA	IL.6RA	1281	-0.0262043	0.032072	0.414054	-0.0891239	0.0367153	0.508424	NA	NA	NA	NA	NA	NA	NA	FALSE	FALSE
13	circulating proteins	Val	RETN	RETN	1281	-0.0982213	0.0318664	0.00209821	-0.160738	-0.035705	0.00495476	NA	NA	NA	NA	NA	NA	NA	TRUE	FALSE
13	circulating proteins	Val	IGFBP.1	IGFBP.1	1281	-0.197107	0.0264634	1.7352e-13	-0.249024	-0.145191	1.20783e-12	NA	NA	NA	NA	NA	NA	NA	TRUE	FALSE
13	circulating proteins	Val	CHIT1	CHIT1	1281	-0.160801	0.0309795	2.43706e-07	-0.221578	-0.100025	1.05507e-06	NA	NA	NA	NA	NA	NA	NA	TRUE	FALSE
13	circulating proteins	Val	TR.AP	TR.AP	1281	-0.0152899	0.0306008	0.617403	-0.0753234	0.0447435	0.690211	NA	NA	NA	NA	NA	NA	NA	FALSE	FALSE
13	circulating proteins	Val	CCL22	CCL22	1281	0.00278843	0.032005	0.930586	-0.0599998	0.0655767	0.95204	NA	NA	NA	NA	NA	NA	NA	FALSE	FALSE
13	circulating proteins	Val	PSP.D	PSP.D	1281	0.0162143	0.0318294	0.610551	-0.0462294	0.078658	0.686629	NA	NA	NA	NA	NA	NA	NA	FALSE	FALSE
13	circulating proteins	Val	PI3	PI3	1281	-0.0783218	0.0312363	0.0122859	-0.139602	-0.0170416	0.0240966	NA	NA	NA	NA	NA	NA	NA	TRUE	FALSE
13	circulating proteins	Val	Ep.CAM	Ep.CAM	1281	0.0339097	0.0319987	0.289471	-0.028866	0.0966855	0.379196	NA	NA	NA	NA	NA	NA	NA	FALSE	FALSE
13	circulating proteins	Val	AP.N	AP.N	1281	-0.0893686	0.0317118	0.00490469	-0.151582	-0.0271556	0.010447	NA	NA	NA	NA	NA	NA	NA	TRUE	FALSE
13	circulating proteins	Val	AXL	AXL	1281	-0.0521381	0.0317445	0.100747	-0.114415	0.010139	0.156865	NA	NA	NA	NA	NA	NA	NA	FALSE	FALSE
13	circulating proteins	Val	IL.1RT1	IL.1RT1	1281	-0.125214	0.0318452	8.87907e-05	-0.187688	-0.0627389	0.00027173	NA	NA	NA	NA	NA	NA	NA	TRUE	FALSE
13	circulating proteins	Val	MMP.2	MMP.2	1281	-0.0599587	0.0317218	0.0589657	-0.122191	0.00227398	0.0966131	NA	NA	NA	NA	NA	NA	NA	FALSE	FALSE
13	circulating proteins	Val	FAS	FAS	1281	-0.0177442	0.0306835	0.563166	-0.0779399	0.0424515	0.648401	NA	NA	NA	NA	NA	NA	NA	FALSE	FALSE
13	circulating proteins	Val	MB	MB	1281	-0.120777	0.0290854	3.50739e-05	-0.177837	-0.0637161	0.000117465	NA	NA	NA	NA	NA	NA	NA	TRUE	FALSE
13	circulating proteins	Val	TNFSF13B	TNFSF13B	1281	-0.0920077	0.0315559	0.00361087	-0.153915	-0.0301006	0.00786416	NA	NA	NA	NA	NA	NA	NA	TRUE	FALSE
13	circulating proteins	Val	PRTN3	PRTN3	1281	-0.100464	0.0320846	0.00178045	-0.163408	-0.0375191	0.00424201	NA	NA	NA	NA	NA	NA	NA	TRUE	FALSE
13	circulating proteins	Val	PCSK9	PCSK9	1281	-0.0284469	0.0318053	0.371273	-0.0908433	0.0339495	0.464091	NA	NA	NA	NA	NA	NA	NA	FALSE	FALSE
13	circulating proteins	Val	U.PAR	U.PAR	1281	-0.14559	0.0310671	3.08015e-06	-0.206538	-0.0846413	1.19286e-05	NA	NA	NA	NA	NA	NA	NA	TRUE	FALSE
13	circulating proteins	Val	OPN	OPN	1281	-0.0580672	0.0320191	0.0699867	-0.120883	0.00474862	0.112179	NA	NA	NA	NA	NA	NA	NA	FALSE	FALSE
13	circulating proteins	Val	CTSD	CTSD	1281	-0.0888613	0.0302597	0.00337759	-0.148226	-0.0294971	0.0074321	NA	NA	NA	NA	NA	NA	NA	TRUE	FALSE
13	circulating proteins	Val	PGLYRP1	PGLYRP1	1281	-0.0716116	0.0321449	0.0260692	-0.134674	-0.00854897	0.0469776	NA	NA	NA	NA	NA	NA	NA	TRUE	FALSE
13	circulating proteins	Val	CPA1	CPA1	1281	0.00118442	0.0308229	0.969353	-0.0592848	0.0616536	0.975767	NA	NA	NA	NA	NA	NA	NA	FALSE	FALSE
13	circulating proteins	Val	JAM.A	JAM.A	1281	-0.103455	0.0319857	0.0012502	-0.166205	-0.0407044	0.00308925	NA	NA	NA	NA	NA	NA	NA	TRUE	FALSE
13	circulating proteins	Val	Gal.4	Gal.4	1281	-0.070539	0.0315676	0.0256204	-0.132469	-0.00860887	0.0464042	NA	NA	NA	NA	NA	NA	NA	TRUE	FALSE
13	circulating proteins	Val	IL.1RT2	IL.1RT2	1281	-0.0584749	0.0317626	0.0658539	-0.120788	0.00383777	0.106425	NA	NA	NA	NA	NA	NA	NA	FALSE	FALSE
13	circulating proteins	Val	SHPS.1	SHPS.1	1281	-0.0787467	0.0320528	0.0141511	-0.141629	-0.0158648	0.0269124	NA	NA	NA	NA	NA	NA	NA	TRUE	FALSE
13	circulating proteins	Val	CCL15	CCL15	1281	-0.0619832	0.0321232	0.0538843	-0.125003	0.00103682	0.0889024	NA	NA	NA	NA	NA	NA	NA	FALSE	FALSE
13	circulating proteins	Val	CASP.3	CASP.3	1281	-0.0570888	0.0321073	0.0756317	-0.120078	0.00590011	0.120227	NA	NA	NA	NA	NA	NA	NA	FALSE	FALSE
13	circulating proteins	Val	uPA	uPA	1281	-0.0346841	0.0316861	0.273892	-0.0968467	0.0274785	0.362805	291	-0.0285117	0.0621581	0.646802	-0.150859	0.0938355	0.75876	FALSE	TRUE
13	circulating proteins	Val	CPB1	CPB1	1281	0.00667757	0.0309981	0.829475	-0.0541353	0.0674904	0.874455	NA	NA	NA	NA	NA	NA	NA	FALSE	FALSE
13	circulating proteins	Val	CHI3L1	CHI3L1	1281	-0.127086	0.0297799	2.12283e-05	-0.185509	-0.0686629	7.48616e-05	NA	NA	NA	NA	NA	NA	NA	TRUE	FALSE
13	circulating proteins	Val	ST2	ST2	1281	-0.0392739	0.0289742	0.175505	-0.0961163	0.0175685	0.250554	NA	NA	NA	NA	NA	NA	NA	FALSE	FALSE
13	circulating proteins	Val	t.PA	t.PA	1281	0.0416978	0.0298876	0.163211	-0.0169363	0.100332	0.235403	NA	NA	NA	NA	NA	NA	NA	FALSE	FALSE
13	circulating proteins	Val	SCGB3A2	SCGB3A2	1281	-0.140989	0.0304297	3.96757e-06	-0.200687	-0.0812918	1.50372e-05	NA	NA	NA	NA	NA	NA	NA	TRUE	FALSE
3	covariate	Val	EGFR	estimated glomerular filtration rate	1281	-0.0788911	0.0320886	0.0140825	-0.141843	-0.0159388	0.0268298	NA	NA	NA	NA	NA	NA	NA	TRUE	FALSE
13	circulating proteins	Val	IGFBP.7	IGFBP.7	1281	-0.0260731	0.0305967	0.394287	-0.0860984	0.0339522	0.487142	NA	NA	NA	NA	NA	NA	NA	FALSE	FALSE
13	circulating proteins	Val	CD93	CD93	1281	-0.0899065	0.0318917	0.00489004	-0.152472	-0.0273405	0.0104367	NA	NA	NA	NA	NA	NA	NA	TRUE	FALSE
13	circulating proteins	Val	IL.18BP	IL.18BP	1281	-0.0946474	0.031407	0.00263282	-0.156263	-0.0330323	0.00605606	NA	NA	NA	NA	NA	NA	NA	TRUE	FALSE
13	circulating proteins	Val	COL1A1	COL1A1	1281	0.0548924	0.0309432	0.0763059	-0.00581269	0.115597	0.121111	NA	NA	NA	NA	NA	NA	NA	FALSE	FALSE
13	circulating proteins	Val	PON3	PON3	1281	-0.0560741	0.0302097	0.0636612	-0.11534	0.00319213	0.103669	NA	NA	NA	NA	NA	NA	NA	FALSE	FALSE
13	circulating proteins	Val	CTSZ	CTSZ	1281	-0.0883144	0.0314272	0.00502779	-0.149969	-0.0266598	0.0106665	NA	NA	NA	NA	NA	NA	NA	TRUE	FALSE
13	circulating proteins	Val	MMP.3	MMP.3	1281	-0.136584	0.0264553	2.81882e-07	-0.188485	-0.0846837	1.2154e-06	NA	NA	NA	NA	NA	NA	NA	TRUE	FALSE
13	circulating proteins	Val	RARRES2	RARRES2	1281	-0.0970014	0.0299202	0.00121762	-0.1557	-0.0383031	0.00301574	NA	NA	NA	NA	NA	NA	NA	TRUE	FALSE
13	circulating proteins	Val	ICAM.2	ICAM.2	1281	-0.101379	0.032085	0.00161646	-0.164324	-0.0384335	0.00389487	NA	NA	NA	NA	NA	NA	NA	TRUE	FALSE
13	circulating proteins	Val	KLK6	KLK6	1281	-0.107809	0.0316508	0.000679217	-0.169902	-0.0457158	0.00173054	NA	NA	NA	NA	NA	NA	NA	TRUE	FALSE
13	circulating proteins	Val	PDGF.subunit.A	PDGF.subunit.A	1281	-0.0432047	0.0319885	0.177052	-0.105961	0.0195511	0.252424	NA	NA	NA	NA	NA	NA	NA	FALSE	FALSE
13	circulating proteins	Val	TNF.R1	TNF.R1	1281	-0.0936106	0.0314538	0.00297406	-0.155317	-0.0319038	0.00664574	NA	NA	NA	NA	NA	NA	NA	TRUE	FALSE
13	circulating proteins	Val	IGFBP.2	IGFBP.2	1281	-0.167781	0.0281363	3.19865e-09	-0.222979	-0.112582	1.55551e-08	NA	NA	NA	NA	NA	NA	NA	TRUE	FALSE
13	circulating proteins	Val	vWF	vWF	1281	0.017362	0.0320471	0.588075	-0.0455088	0.0802328	0.66814	NA	NA	NA	NA	NA	NA	NA	FALSE	FALSE
13	circulating proteins	Val	PECAM.1	PECAM.1	1281	-0.0819337	0.0317446	0.00996157	-0.144211	-0.0196563	0.01983	NA	NA	NA	NA	NA	NA	NA	TRUE	FALSE
13	circulating proteins	Val	NT.pro.BNP	NT.pro.BNP	1281	-0.080956	0.0297346	0.00656486	-0.13929	-0.022622	0.0136023	NA	NA	NA	NA	NA	NA	NA	TRUE	FALSE
13	circulating proteins	Val	CCL16	CCL16	1281	-0.0984529	0.0313591	0.00173096	-0.159974	-0.036932	0.00414264	NA	NA	NA	NA	NA	NA	NA	TRUE	FALSE
4	glycemic	Val	Insulin	Insulin	998	0.117133	0.0312784	0.000190882	0.0557536	0.178512	0.000545011	NA	NA	NA	NA	NA	NA	NA	TRUE	FALSE
9	blood pressure	Val	Hypertension	have you been diagnosed with hypertension	NA	NA	NA	NA	NA	NA	NA	294	0.28622	0.142301	0.0442872	-0.159974	-0.036932	0.0907435	FALSE	FALSE
5	lipids	Val	Biochem_nonHDL	Non-HDL cholesterol	NA	NA	NA	NA	NA	NA	NA	293	-0.0407108	0.0615332	0.508754	-0.161824	0.0804028	0.631357	FALSE	FALSE
7	cell counts & cytokines	Val	BlCells_Ery	erythrocytes	NA	NA	NA	NA	NA	NA	NA	292	0.0789144	0.0589225	0.181539	-0.0370624	0.194891	0.292071	FALSE	FALSE
10	atherosclerosis-related	Val	ABI_ankle_brachial_index	ABI_ankle_brachial_index	NA	NA	NA	NA	NA	NA	NA	294	0.0436455	0.0617172	0.480023	-0.0778284	0.165119	0.60731	FALSE	FALSE
10	atherosclerosis-related	Val	RCCA_IMT	right carotid coronary arteries intima media thickness	NA	NA	NA	NA	NA	NA	NA	290	0.00166125	0.0611121	0.978332	-0.118629	0.121951	0.98663	FALSE	FALSE
10	atherosclerosis-related	Val	RCCA_IMTSTDEV	right carotid coronary arteries intima media thickness standard deviation within person	NA	NA	NA	NA	NA	NA	NA	289	-0.0159492	0.0615813	0.795827	-0.137165	0.105266	0.865289	FALSE	FALSE
10	atherosclerosis-related	Val	LCCA_IMT	left carotid coronary arteries intima media thickness	NA	NA	NA	NA	NA	NA	NA	290	-0.0075911	0.0602539	0.899833	-0.126192	0.11101	0.934854	FALSE	FALSE
10	atherosclerosis-related	Val	LCCA_IMTSTDEV	left carotid coronary arteries intima media thickness standard deviation within person	NA	NA	NA	NA	NA	NA	NA	290	0.144354	0.0602766	0.0172748	0.0257084	0.263	0.0412767	TRUE	FALSE
10	atherosclerosis-related	Val	RCCA_DIAM	right carotid coronary diameter	NA	NA	NA	NA	NA	NA	NA	290	-0.0649448	0.0580754	0.264391	-0.179258	0.0493681	0.39032	FALSE	FALSE
10	atherosclerosis-related	Val	RCCA_DIAMSTDEV	right carotid coronary diameter standard deviation within person	NA	NA	NA	NA	NA	NA	NA	290	0.0528282	0.062226	0.396611	-0.0696545	0.175311	0.525068	FALSE	FALSE
10	atherosclerosis-related	Val	LCCA_DIAM	left carotid coronary diameter	NA	NA	NA	NA	NA	NA	NA	290	-0.147904	0.057686	0.0108637	-0.26145	-0.0343573	0.0274435	TRUE	FALSE
10	atherosclerosis-related	Val	LCCA_DIAMSTDEV	left carotid coronary diameter standard deviation within person	NA	NA	NA	NA	NA	NA	NA	290	-0.0320465	0.062491	0.608477	-0.155051	0.0909578	0.72508	FALSE	FALSE
10	atherosclerosis-related	Val	Max_plaquethicknessallvessels	maximum plaque thickness of all vessels measured	NA	NA	NA	NA	NA	NA	NA	294	0.0733928	0.060546	0.226436	-0.0457759	0.192562	0.351338	FALSE	FALSE
10	atherosclerosis-related	Val	Max_stenosis_allvessels	maximum stenosis of all vessels measured	NA	NA	NA	NA	NA	NA	NA	271	0.056181	0.062454	0.369173	-0.0667883	0.17915	0.499634	FALSE	FALSE
10	atherosclerosis-related	Val	Numberofplaques	number of plaques	NA	NA	NA	NA	NA	NA	NA	294	0.0652639	0.0603531	0.280438	-0.0535251	0.184053	0.410765	FALSE	FALSE
10	atherosclerosis-related	Val	atherosclerosis_MRI	more than 1 plaque (based on Numberofplaques)	NA	NA	NA	NA	NA	NA	NA	294	0.251385	0.133023	0.0587855	-0.0535251	0.184053	0.114935	FALSE	FALSE
10	atherosclerosis-related	Val	PWA_C_AGPH_HR75_def	heart rate corrected central Aug/PH%	NA	NA	NA	NA	NA	NA	NA	275	0.0520994	0.0553979	0.347827	-0.0569693	0.161168	0.477395	FALSE	FALSE
10	atherosclerosis-related	Val	PWV	Pulse wave velocity	NA	NA	NA	NA	NA	NA	NA	250	0.0655135	0.0625601	0.296039	-0.0577133	0.18874	0.425177	FALSE	FALSE
6	fat distribution	Val	VAT_def	visceral adipose tissue	NA	NA	NA	NA	NA	NA	NA	272	0.123958	0.0567614	0.0298472	0.0121994	0.235717	0.065394	FALSE	FALSE
6	fat distribution	Val	SAT_def	subcutaneous adipose tissue	NA	NA	NA	NA	NA	NA	NA	279	0.0247714	0.0370189	0.503962	-0.0481074	0.0976502	0.626599	FALSE	FALSE
6	fat distribution	Val	sSAT_def	superficial subcutaneous adipose tissue	NA	NA	NA	NA	NA	NA	NA	278	0.0189163	0.0354817	0.59438	-0.0509373	0.0887699	0.713064	FALSE	FALSE
6	fat distribution	Val	dSAT_def	deep subcutaneous adipose tissue	NA	NA	NA	NA	NA	NA	NA	279	0.0423094	0.048881	0.387492	-0.0539222	0.138541	0.517711	FALSE	FALSE
6	fat distribution	Val	VAT_SAT_ratio	visceral adipose tissue to subcutaneous adipose tissue	NA	NA	NA	NA	NA	NA	NA	272	0.111605	0.0518155	0.0321464	0.00958478	0.213626	0.0700791	FALSE	FALSE
6	fat distribution	Val	Liver_fat	Liver fat content	NA	NA	NA	NA	NA	NA	NA	266	0.263644	0.0614643	2.52841e-05	0.142613	0.384675	0.000114435	TRUE	FALSE
6	fat distribution	Val	Adipocyte_area	Adipocyte area	NA	NA	NA	NA	NA	NA	NA	257	0.142076	0.0622559	0.0233194	0.0194652	0.264686	0.0531323	FALSE	FALSE
13	circulating proteins	Val	BMP.6	BMP.6	NA	NA	NA	NA	NA	NA	NA	289	0.0401912	0.0633923	0.526588	-0.0845891	0.164971	0.648566	FALSE	FALSE
13	circulating proteins	Val	ANGPT1	ANGPT1	NA	NA	NA	NA	NA	NA	NA	289	-0.0517211	0.0634336	0.415553	-0.176583	0.0731405	0.545179	FALSE	FALSE
13	circulating proteins	Val	ADM	ADM	NA	NA	NA	NA	NA	NA	NA	289	-0.0426817	0.0583037	0.464739	-0.157446	0.0720823	0.595213	FALSE	FALSE
13	circulating proteins	Val	CD40.L	CD40.L	NA	NA	NA	NA	NA	NA	NA	289	-0.00584277	0.0630862	0.926274	-0.13002	0.118335	0.956249	FALSE	FALSE
13	circulating proteins	Val	SLAMF7	SLAMF7	NA	NA	NA	NA	NA	NA	NA	289	0.0747978	0.0630458	0.236457	-0.0493003	0.198896	0.361738	FALSE	FALSE
13	circulating proteins	Val	PGF	PGF	NA	NA	NA	NA	NA	NA	NA	289	0.0962795	0.0600806	0.110159	-0.021982	0.214541	0.196039	FALSE	FALSE
13	circulating proteins	Val	ADAM.TS13	ADAM.TS13	NA	NA	NA	NA	NA	NA	NA	289	-0.0230249	0.0622541	0.711768	-0.145565	0.0995149	0.801889	FALSE	FALSE
13	circulating proteins	Val	BOC	BOC	NA	NA	NA	NA	NA	NA	NA	289	-0.0736727	0.0617444	0.233794	-0.195209	0.0478637	0.359345	FALSE	FALSE
13	circulating proteins	Val	IL.4RA	IL.4RA	NA	NA	NA	NA	NA	NA	NA	288	-0.00306989	0.0627997	0.961046	-0.126686	0.120546	0.980537	FALSE	FALSE
13	circulating proteins	Val	SRC	SRC	NA	NA	NA	NA	NA	NA	NA	289	-0.0747591	0.0627092	0.234199	-0.198195	0.0486765	0.359545	FALSE	FALSE
13	circulating proteins	Val	IL.1ra	IL.1ra	NA	NA	NA	NA	NA	NA	NA	289	0.0842134	0.0566352	0.138142	-0.0272662	0.195693	0.234968	FALSE	FALSE
13	circulating proteins	Val	TNFRSF10A	TNFRSF10A	NA	NA	NA	NA	NA	NA	NA	289	0.0541971	0.0606048	0.371937	-0.0650963	0.17349	0.50154	FALSE	FALSE
13	circulating proteins	Val	STK4	STK4	NA	NA	NA	NA	NA	NA	NA	262	-0.0597362	0.0659143	0.365645	-0.189539	0.0700671	0.496514	FALSE	FALSE
13	circulating proteins	Val	IDUA	IDUA	NA	NA	NA	NA	NA	NA	NA	289	0.151104	0.0627596	0.0166947	0.0275696	0.274639	0.0400672	TRUE	FALSE
13	circulating proteins	Val	TNFRSF11A	TNFRSF11A	NA	NA	NA	NA	NA	NA	NA	289	0.0878655	0.0583717	0.133369	-0.0270323	0.202763	0.228932	FALSE	FALSE
13	circulating proteins	Val	PAR.1	PAR.1	NA	NA	NA	NA	NA	NA	NA	289	0.000110101	0.0634281	0.998616	-0.124741	0.124961	0.998616	FALSE	FALSE
13	circulating proteins	Val	TRAIL.R2	TRAIL.R2	NA	NA	NA	NA	NA	NA	NA	289	-0.0922964	0.0605861	0.128777	-0.211553	0.0269601	0.221924	FALSE	FALSE
13	circulating proteins	Val	PRSS27	PRSS27	NA	NA	NA	NA	NA	NA	NA	289	0.0595443	0.0630779	0.345985	-0.0646172	0.183706	0.475367	FALSE	FALSE
13	circulating proteins	Val	TIE2	TIE2	NA	NA	NA	NA	NA	NA	NA	289	0.0883683	0.0627437	0.16011	-0.0351352	0.211872	0.265909	FALSE	FALSE
13	circulating proteins	Val	TF	TF	NA	NA	NA	NA	NA	NA	NA	289	-0.0261481	0.0625933	0.67645	-0.149356	0.0970594	0.781622	FALSE	FALSE
13	circulating proteins	Val	IL1RL2	IL1RL2	NA	NA	NA	NA	NA	NA	NA	289	0.0821407	0.059606	0.169273	-0.0351868	0.199468	0.276894	FALSE	FALSE
13	circulating proteins	Val	PDGF.subunit.B	PDGF.subunit.B	NA	NA	NA	NA	NA	NA	NA	289	-0.00972206	0.0630475	0.87756	-0.133824	0.11438	0.923871	FALSE	FALSE
13	circulating proteins	Val	IL.27	IL.27	NA	NA	NA	NA	NA	NA	NA	289	-0.0803127	0.062924	0.20288	-0.204171	0.0435458	0.321657	FALSE	FALSE
13	circulating proteins	Val	IL.17D	IL.17D	NA	NA	NA	NA	NA	NA	NA	289	0.135514	0.0622341	0.0302706	0.0130131	0.258014	0.0662107	FALSE	FALSE
13	circulating proteins	Val	LOX.1	LOX.1	NA	NA	NA	NA	NA	NA	NA	289	0.0776819	0.06265	0.216026	-0.0456372	0.201001	0.338804	FALSE	FALSE
13	circulating proteins	Val	Gal.9	Gal.9	NA	NA	NA	NA	NA	NA	NA	289	-0.00408688	0.0597319	0.945499	-0.121662	0.113488	0.969971	FALSE	FALSE
13	circulating proteins	Val	GIF	GIF	NA	NA	NA	NA	NA	NA	NA	289	-0.0874477	0.0631841	0.167444	-0.211818	0.0369227	0.27584	FALSE	FALSE
13	circulating proteins	Val	PIgR	PIgR	NA	NA	NA	NA	NA	NA	NA	289	-0.103591	0.0615772	0.0936162	-0.224798	0.0176169	0.170069	FALSE	FALSE
13	circulating proteins	Val	RAGE	RAGE	NA	NA	NA	NA	NA	NA	NA	289	-0.0387023	0.0631111	0.540209	-0.162929	0.0855244	0.660368	FALSE	FALSE
13	circulating proteins	Val	SOD2	SOD2	NA	NA	NA	NA	NA	NA	NA	289	-0.0785304	0.0621006	0.207067	-0.200768	0.0437072	0.327501	FALSE	FALSE
13	circulating proteins	Val	CTRC	CTRC	NA	NA	NA	NA	NA	NA	NA	289	0.0459989	0.0631591	0.467031	-0.0783223	0.17032	0.597142	FALSE	FALSE
13	circulating proteins	Val	SPON2	SPON2	NA	NA	NA	NA	NA	NA	NA	289	0.0517471	0.0602384	0.391046	-0.066825	0.170319	0.521395	FALSE	FALSE
13	circulating proteins	Val	GH	GH	NA	NA	NA	NA	NA	NA	NA	289	0.0138057	0.0596345	0.81709	-0.103578	0.131189	0.880357	FALSE	FALSE
13	circulating proteins	Val	FS	FS	NA	NA	NA	NA	NA	NA	NA	289	0.0436331	0.0629663	0.488903	-0.0803086	0.167575	0.614299	FALSE	FALSE
13	circulating proteins	Val	GLO1	GLO1	NA	NA	NA	NA	NA	NA	NA	289	0.113392	0.0622054	0.0693786	-0.00905184	0.235836	0.133256	FALSE	FALSE
13	circulating proteins	Val	CD84	CD84	NA	NA	NA	NA	NA	NA	NA	289	-0.0452416	0.0634268	0.476255	-0.17009	0.0796066	0.604464	FALSE	FALSE
13	circulating proteins	Val	PAPPA	PAPPA	NA	NA	NA	NA	NA	NA	NA	289	0.0596686	0.05913	0.313784	-0.0567218	0.176059	0.443229	FALSE	FALSE
13	circulating proteins	Val	SERPINA12	SERPINA12	NA	NA	NA	NA	NA	NA	NA	289	0.168104	0.0622281	0.00732112	0.0456152	0.290593	0.0193847	TRUE	FALSE
13	circulating proteins	Val	REN	REN	NA	NA	NA	NA	NA	NA	NA	289	0.123554	0.0582735	0.0348552	0.00884972	0.238259	0.0750359	FALSE	FALSE
13	circulating proteins	Val	DECR1	DECR1	NA	NA	NA	NA	NA	NA	NA	289	-0.0312463	0.0629176	0.61984	-0.155092	0.0925995	0.731208	FALSE	FALSE
13	circulating proteins	Val	MERTK	MERTK	NA	NA	NA	NA	NA	NA	NA	289	0.0668606	0.0624094	0.284937	-0.055985	0.189706	0.414726	FALSE	FALSE
13	circulating proteins	Val	KIM1	KIM1	NA	NA	NA	NA	NA	NA	NA	289	0.120585	0.0613377	0.050285	-0.000150846	0.241321	0.101501	FALSE	FALSE
13	circulating proteins	Val	THBS2	THBS2	NA	NA	NA	NA	NA	NA	NA	289	0.121294	0.0586387	0.0395005	0.00587118	0.236718	0.0827992	FALSE	FALSE
13	circulating proteins	Val	TM	TM	NA	NA	NA	NA	NA	NA	NA	289	0.0400877	0.0635854	0.528907	-0.0850728	0.165248	0.650809	FALSE	FALSE
13	circulating proteins	Val	VSIG2	VSIG2	NA	NA	NA	NA	NA	NA	NA	289	0.0402309	0.0630207	0.523746	-0.083818	0.16428	0.646282	FALSE	FALSE
13	circulating proteins	Val	AMBP	AMBP	NA	NA	NA	NA	NA	NA	NA	289	-0.0196249	0.0615783	0.750191	-0.140834	0.101585	0.832273	FALSE	FALSE
13	circulating proteins	Val	PRELP	PRELP	NA	NA	NA	NA	NA	NA	NA	289	0.0954224	0.0605168	0.11596	-0.0236977	0.214543	0.204415	FALSE	FALSE
13	circulating proteins	Val	HO.1	HO.1	NA	NA	NA	NA	NA	NA	NA	289	0.150181	0.0627938	0.0174255	0.026579	0.273783	0.0415166	TRUE	FALSE
13	circulating proteins	Val	XCL1	XCL1	NA	NA	NA	NA	NA	NA	NA	289	0.114563	0.061825	0.0649208	-0.00713244	0.236258	0.12543	FALSE	FALSE
13	circulating proteins	Val	IL16	IL16	NA	NA	NA	NA	NA	NA	NA	289	0.0511695	0.0622595	0.411841	-0.071381	0.17372	0.541939	FALSE	FALSE
13	circulating proteins	Val	SORT1	SORT1	NA	NA	NA	NA	NA	NA	NA	289	-0.0498336	0.062096	0.422922	-0.172062	0.072395	0.552078	FALSE	FALSE
13	circulating proteins	Val	CEACAM8	CEACAM8	NA	NA	NA	NA	NA	NA	NA	289	-0.00246334	0.0623848	0.968531	-0.12526	0.120334	0.982757	FALSE	FALSE
13	circulating proteins	Val	PTX3	PTX3	NA	NA	NA	NA	NA	NA	NA	288	-0.0234769	0.0629464	0.709453	-0.147381	0.100427	0.799969	FALSE	FALSE
13	circulating proteins	Val	PSGL.1	PSGL.1	NA	NA	NA	NA	NA	NA	NA	289	0.173573	0.0618935	0.00539023	0.0517433	0.295403	0.0148743	TRUE	FALSE
13	circulating proteins	Val	CCL17	CCL17	NA	NA	NA	NA	NA	NA	NA	289	-0.103422	0.0633994	0.103945	-0.228216	0.0213725	0.186758	FALSE	FALSE
13	circulating proteins	Val	MMP7	MMP7	NA	NA	NA	NA	NA	NA	NA	289	-0.0572058	0.0619608	0.356659	-0.179168	0.0647567	0.487471	FALSE	FALSE
13	circulating proteins	Val	IgG.Fc.receptor.II.b	IgG.Fc.receptor.II.b	NA	NA	NA	NA	NA	NA	NA	288	-0.00642441	0.0637659	0.919821	-0.131942	0.119093	0.951087	FALSE	FALSE
13	circulating proteins	Val	ITGB1BP2	ITGB1BP2	NA	NA	NA	NA	NA	NA	NA	159	0.0121258	0.0860845	0.888166	-0.157942	0.182194	0.927892	FALSE	FALSE
13	circulating proteins	Val	DCN	DCN	NA	NA	NA	NA	NA	NA	NA	289	0.0786804	0.0603979	0.193736	-0.0402058	0.197567	0.309033	FALSE	FALSE
13	circulating proteins	Val	Dkk.1	Dkk.1	NA	NA	NA	NA	NA	NA	NA	289	0.0209939	0.0636209	0.741656	-0.104236	0.146224	0.827013	FALSE	FALSE
13	circulating proteins	Val	LPL	LPL	NA	NA	NA	NA	NA	NA	NA	289	-0.0947939	0.0578523	0.102418	-0.208669	0.0190815	0.184604	FALSE	FALSE
13	circulating proteins	Val	PRSS8	PRSS8	NA	NA	NA	NA	NA	NA	NA	289	0.091173	0.0597718	0.128288	-0.0264808	0.208827	0.221374	FALSE	FALSE
13	circulating proteins	Val	AGRP	AGRP	NA	NA	NA	NA	NA	NA	NA	289	0.140328	0.0630846	0.0269075	0.0161535	0.264503	0.0599573	FALSE	FALSE
13	circulating proteins	Val	HB.EGF	HB.EGF	NA	NA	NA	NA	NA	NA	NA	289	0.0266894	0.0629397	0.671853	-0.0971999	0.150579	0.778374	FALSE	FALSE
13	circulating proteins	Val	GDF.2	GDF.2	NA	NA	NA	NA	NA	NA	NA	289	-0.0465297	0.0617312	0.451628	-0.16804	0.0749809	0.582	FALSE	FALSE
13	circulating proteins	Val	FABP2	FABP2	NA	NA	NA	NA	NA	NA	NA	289	0.0583682	0.0634298	0.358251	-0.0664858	0.183222	0.488117	FALSE	FALSE
13	circulating proteins	Val	THPO	THPO	NA	NA	NA	NA	NA	NA	NA	289	-0.0988378	0.0627738	0.116488	-0.222401	0.0247251	0.204851	FALSE	FALSE
13	circulating proteins	Val	MARCO	MARCO	NA	NA	NA	NA	NA	NA	NA	289	-0.0458507	0.061923	0.459643	-0.167739	0.0760375	0.590583	FALSE	FALSE
13	circulating proteins	Val	GT	GT	NA	NA	NA	NA	NA	NA	NA	289	-0.152146	0.0622167	0.0150778	-0.274612	-0.0296798	0.0366576	TRUE	FALSE
13	circulating proteins	Val	MMP12	MMP12	NA	NA	NA	NA	NA	NA	NA	289	0.00350828	0.0590402	0.952658	-0.112705	0.119722	0.975021	FALSE	FALSE
13	circulating proteins	Val	ACE2	ACE2	NA	NA	NA	NA	NA	NA	NA	289	0.235209	0.0565329	4.21491e-05	0.123931	0.346487	0.000182553	TRUE	FALSE
13	circulating proteins	Val	PD.L2	PD.L2	NA	NA	NA	NA	NA	NA	NA	289	0.0105875	0.0632394	0.86716	-0.113892	0.135067	0.918417	FALSE	FALSE
13	circulating proteins	Val	CTSL1	CTSL1	NA	NA	NA	NA	NA	NA	NA	289	-0.00278529	0.0621528	0.964287	-0.125126	0.119555	0.980784	FALSE	FALSE
13	circulating proteins	Val	hOSCAR	hOSCAR	NA	NA	NA	NA	NA	NA	NA	289	0.0973159	0.0620568	0.117958	-0.0248356	0.219467	0.207099	FALSE	FALSE
13	circulating proteins	Val	TNFRSF13B	TNFRSF13B	NA	NA	NA	NA	NA	NA	NA	289	0.0201981	0.0636264	0.751137	-0.105043	0.145439	0.832616	FALSE	FALSE
13	circulating proteins	Val	TGM2	TGM2	NA	NA	NA	NA	NA	NA	NA	289	0.0638199	0.0622821	0.306384	-0.058775	0.186415	0.434182	FALSE	FALSE
13	circulating proteins	Val	LEP	LEP	NA	NA	NA	NA	NA	NA	NA	289	0.0868945	0.0379141	0.022647	0.012265	0.161524	0.051878	FALSE	FALSE
13	circulating proteins	Val	CA5A	CA5A	NA	NA	NA	NA	NA	NA	NA	278	0.220197	0.0613891	0.000396664	0.0993384	0.341055	0.00143722	TRUE	FALSE
13	circulating proteins	Val	HSP.27	HSP.27	NA	NA	NA	NA	NA	NA	NA	289	-0.0447522	0.0632904	0.480091	-0.169332	0.0798275	0.60731	FALSE	FALSE
13	circulating proteins	Val	CD4	CD4	NA	NA	NA	NA	NA	NA	NA	289	0.112275	0.0621045	0.071694	-0.00997078	0.23452	0.136302	FALSE	FALSE
13	circulating proteins	Val	NEMO	NEMO	NA	NA	NA	NA	NA	NA	NA	289	-0.0339361	0.0631501	0.591422	-0.15824	0.0903673	0.710358	FALSE	FALSE
13	circulating proteins	Val	VEGFD	VEGFD	NA	NA	NA	NA	NA	NA	NA	289	-0.112391	0.061248	0.0675536	-0.23295	0.00816873	0.129941	FALSE	FALSE
13	circulating proteins	Val	PARP.1	PARP.1	NA	NA	NA	NA	NA	NA	NA	289	0.15982	0.0619485	0.0103878	0.0378816	0.281758	0.0264344	TRUE	FALSE
13	circulating proteins	Val	HAOX1	HAOX1	NA	NA	NA	NA	NA	NA	NA	289	0.200701	0.0592104	0.00079941	0.084152	0.317249	0.0027301	TRUE	FALSE
13	circulating proteins	Val	IL8	IL8	NA	NA	NA	NA	NA	NA	NA	291	0.0611324	0.0621858	0.326411	-0.0612693	0.183534	0.453837	FALSE	FALSE
13	circulating proteins	Val	VEGFA	VEGFA	NA	NA	NA	NA	NA	NA	NA	291	0.0506994	0.0627688	0.419928	-0.0728499	0.174249	0.54892	FALSE	FALSE
13	circulating proteins	Val	CD8A	CD8A	NA	NA	NA	NA	NA	NA	NA	291	0.0787345	0.0633276	0.214783	-0.0459146	0.203384	0.337258	FALSE	FALSE
13	circulating proteins	Val	MCP.3	MCP.3	NA	NA	NA	NA	NA	NA	NA	278	0.0977919	0.0634977	0.124702	-0.0272176	0.222801	0.216548	FALSE	FALSE
13	circulating proteins	Val	GDNF	GDNF	NA	NA	NA	NA	NA	NA	NA	289	0.0815428	0.0590687	0.16853	-0.0347269	0.197812	0.276894	FALSE	FALSE
13	circulating proteins	Val	CDCP1	CDCP1	NA	NA	NA	NA	NA	NA	NA	291	0.0604763	0.0611563	0.32356	-0.059899	0.180852	0.452584	FALSE	FALSE
13	circulating proteins	Val	CD244	CD244	NA	NA	NA	NA	NA	NA	NA	291	0.0610617	0.0624665	0.329145	-0.0618925	0.184016	0.454617	FALSE	FALSE
13	circulating proteins	Val	IL7	IL7	NA	NA	NA	NA	NA	NA	NA	287	-0.0704918	0.0636089	0.26872	-0.195702	0.0547187	0.395373	FALSE	FALSE
13	circulating proteins	Val	LAP.TGF.beta.1	LAP.TGF.beta.1	NA	NA	NA	NA	NA	NA	NA	291	0.0534898	0.0627242	0.394499	-0.0699717	0.176951	0.523983	FALSE	FALSE
13	circulating proteins	Val	IL.17A	IL.17A	NA	NA	NA	NA	NA	NA	NA	266	0.0652825	0.0657878	0.321964	-0.0642622	0.194827	0.451371	FALSE	FALSE
13	circulating proteins	Val	CXCL11	CXCL11	NA	NA	NA	NA	NA	NA	NA	291	0.0162708	0.0623008	0.794154	-0.106357	0.138899	0.864188	FALSE	FALSE
13	circulating proteins	Val	AXIN1	AXIN1	NA	NA	NA	NA	NA	NA	NA	273	-0.0694568	0.0648735	0.285294	-0.197186	0.058272	0.414726	FALSE	FALSE
13	circulating proteins	Val	TRAIL	TRAIL	NA	NA	NA	NA	NA	NA	NA	291	0.0127346	0.0630903	0.840181	-0.111448	0.136917	0.89784	FALSE	FALSE
13	circulating proteins	Val	CXCL9	CXCL9	NA	NA	NA	NA	NA	NA	NA	291	-0.0300884	0.0598482	0.615532	-0.147889	0.0877122	0.728325	FALSE	FALSE
13	circulating proteins	Val	CST5	CST5	NA	NA	NA	NA	NA	NA	NA	291	-0.0173131	0.0618355	0.779691	-0.139025	0.104399	0.855169	FALSE	FALSE
13	circulating proteins	Val	OSM	OSM	NA	NA	NA	NA	NA	NA	NA	291	0.126391	0.0610019	0.0391728	0.00631928	0.246462	0.0825088	FALSE	FALSE
13	circulating proteins	Val	CCL4	CCL4	NA	NA	NA	NA	NA	NA	NA	291	0.0287133	0.0630092	0.648953	-0.0953091	0.152736	0.75992	FALSE	FALSE
13	circulating proteins	Val	CD6	CD6	NA	NA	NA	NA	NA	NA	NA	291	0.0597613	0.0605584	0.324559	-0.0594371	0.17896	0.452584	FALSE	FALSE
13	circulating proteins	Val	SLAMF1	SLAMF1	NA	NA	NA	NA	NA	NA	NA	165	0.122076	0.0818682	0.13791	-0.0396137	0.283765	0.234878	FALSE	FALSE
13	circulating proteins	Val	TGF.alpha	TGF.alpha	NA	NA	NA	NA	NA	NA	NA	291	-0.00264688	0.0628975	0.966462	-0.12645	0.121156	0.981895	FALSE	FALSE
13	circulating proteins	Val	MCP.4	MCP.4	NA	NA	NA	NA	NA	NA	NA	291	0.088364	0.0622003	0.156515	-0.0340662	0.210794	0.261459	FALSE	FALSE
13	circulating proteins	Val	CCL11	CCL11	NA	NA	NA	NA	NA	NA	NA	291	0.0625848	0.0607689	0.303939	-0.0570281	0.182198	0.432952	FALSE	FALSE
13	circulating proteins	Val	TNFSF14	TNFSF14	NA	NA	NA	NA	NA	NA	NA	291	0.0885739	0.0610141	0.147686	-0.0315215	0.208669	0.249256	FALSE	FALSE
13	circulating proteins	Val	IL.10RA	IL.10RA	NA	NA	NA	NA	NA	NA	NA	249	0.0528387	0.067811	0.436617	-0.0807336	0.186411	0.567125	FALSE	FALSE
13	circulating proteins	Val	FGF.5	FGF.5	NA	NA	NA	NA	NA	NA	NA	233	0.00777011	0.0714139	0.913454	-0.132949	0.148489	0.94675	FALSE	FALSE
13	circulating proteins	Val	MMP.1	MMP.1	NA	NA	NA	NA	NA	NA	NA	291	0.0672966	0.0632911	0.288552	-0.0572807	0.191874	0.417969	FALSE	FALSE
13	circulating proteins	Val	LIF.R	LIF.R	NA	NA	NA	NA	NA	NA	NA	291	0.0556772	0.0625744	0.374337	-0.0674894	0.178844	0.504256	FALSE	FALSE
13	circulating proteins	Val	CCL19	CCL19	NA	NA	NA	NA	NA	NA	NA	291	0.0516303	0.0616894	0.403327	-0.0697942	0.173055	0.532881	FALSE	FALSE
13	circulating proteins	Val	IL.15RA	IL.15RA	NA	NA	NA	NA	NA	NA	NA	291	-0.0562926	0.0626756	0.36986	-0.179658	0.0670732	0.499769	FALSE	FALSE
13	circulating proteins	Val	IL.10RB	IL.10RB	NA	NA	NA	NA	NA	NA	NA	291	0.0704381	0.0615158	0.253153	-0.0506449	0.191521	0.379217	FALSE	FALSE
13	circulating proteins	Val	IL.18R1	IL.18R1	NA	NA	NA	NA	NA	NA	NA	291	0.202633	0.0608801	0.000988316	0.0828013	0.322465	0.00331466	TRUE	FALSE
13	circulating proteins	Val	PD.L1	PD.L1	NA	NA	NA	NA	NA	NA	NA	291	0.076612	0.0625583	0.221719	-0.0465229	0.199747	0.345659	FALSE	FALSE
13	circulating proteins	Val	CXCL5	CXCL5	NA	NA	NA	NA	NA	NA	NA	291	-0.0817524	0.0630003	0.195456	-0.205757	0.0422524	0.311397	FALSE	FALSE
13	circulating proteins	Val	TRANCE	TRANCE	NA	NA	NA	NA	NA	NA	NA	291	0.0022637	0.0620978	0.970946	-0.119965	0.124492	0.98322	FALSE	FALSE
13	circulating proteins	Val	HGF	HGF	NA	NA	NA	NA	NA	NA	NA	291	0.176371	0.0585408	0.00282114	0.0611434	0.291598	0.00852207	TRUE	FALSE
13	circulating proteins	Val	IL.12B	IL.12B	NA	NA	NA	NA	NA	NA	NA	291	-0.0307366	0.0611921	0.615847	-0.151182	0.0897092	0.728325	FALSE	FALSE
13	circulating proteins	Val	MMP.10	MMP.10	NA	NA	NA	NA	NA	NA	NA	291	-0.0429022	0.0623283	0.491807	-0.165584	0.07978	0.616763	FALSE	FALSE
13	circulating proteins	Val	IL10	IL10	NA	NA	NA	NA	NA	NA	NA	291	0.082085	0.0623529	0.189078	-0.0406457	0.204816	0.303082	FALSE	FALSE
13	circulating proteins	Val	TNF	TNF	NA	NA	NA	NA	NA	NA	NA	291	0.111635	0.0616212	0.071095	-0.00965521	0.232925	0.135954	FALSE	FALSE
13	circulating proteins	Val	CCL23	CCL23	NA	NA	NA	NA	NA	NA	NA	291	-0.0713779	0.0630609	0.258633	-0.195502	0.0527464	0.383806	FALSE	FALSE
13	circulating proteins	Val	CD5	CD5	NA	NA	NA	NA	NA	NA	NA	291	0.00284485	0.0611231	0.96291	-0.117465	0.123155	0.980784	FALSE	FALSE
13	circulating proteins	Val	Flt3L	Flt3L	NA	NA	NA	NA	NA	NA	NA	291	0.00945247	0.0628298	0.88052	-0.114217	0.133122	0.925241	FALSE	FALSE
13	circulating proteins	Val	CXCL6	CXCL6	NA	NA	NA	NA	NA	NA	NA	291	0.0658678	0.0633441	0.299295	-0.0588139	0.19055	0.428945	FALSE	FALSE
13	circulating proteins	Val	CXCL10	CXCL10	NA	NA	NA	NA	NA	NA	NA	291	0.0644442	0.061212	0.293323	-0.0560408	0.184929	0.423006	FALSE	FALSE
13	circulating proteins	Val	X4E.BP1	X4E.BP1	NA	NA	NA	NA	NA	NA	NA	291	0.0965672	0.0626281	0.124204	-0.0267051	0.219839	0.216323	FALSE	FALSE
13	circulating proteins	Val	SIRT2	SIRT2	NA	NA	NA	NA	NA	NA	NA	290	-0.00487922	0.0634572	0.938765	-0.129785	0.120027	0.965424	FALSE	FALSE
13	circulating proteins	Val	CCL28	CCL28	NA	NA	NA	NA	NA	NA	NA	291	0.0634845	0.0616052	0.303646	-0.0577743	0.184743	0.432952	FALSE	FALSE
13	circulating proteins	Val	DNER	DNER	NA	NA	NA	NA	NA	NA	NA	291	-0.0870084	0.0607008	0.15284	-0.206487	0.0324703	0.25663	FALSE	FALSE
13	circulating proteins	Val	EN.RAGE	EN.RAGE	NA	NA	NA	NA	NA	NA	NA	291	-0.0432652	0.0618294	0.484653	-0.164965	0.078435	0.611308	FALSE	FALSE
13	circulating proteins	Val	CD40	CD40	NA	NA	NA	NA	NA	NA	NA	291	-0.00858473	0.0626259	0.891065	-0.131853	0.114683	0.92992	FALSE	FALSE
13	circulating proteins	Val	IFN.gamma	IFN.gamma	NA	NA	NA	NA	NA	NA	NA	291	0.0155712	0.0627129	0.804087	-0.107868	0.13901	0.872094	FALSE	FALSE
13	circulating proteins	Val	FGF.19	FGF.19	NA	NA	NA	NA	NA	NA	NA	291	0.129238	0.0631199	0.0415254	0.00499781	0.253478	0.0859418	FALSE	FALSE
13	circulating proteins	Val	MCP.2	MCP.2	NA	NA	NA	NA	NA	NA	NA	291	0.0210816	0.0614754	0.731906	-0.0999219	0.142085	0.817534	FALSE	FALSE
13	circulating proteins	Val	CASP.8	CASP.8	NA	NA	NA	NA	NA	NA	NA	285	-0.103097	0.06346	0.105378	-0.228018	0.0218244	0.188556	FALSE	FALSE
13	circulating proteins	Val	CCL25	CCL25	NA	NA	NA	NA	NA	NA	NA	291	-0.0425778	0.0621794	0.494054	-0.164967	0.0798114	0.618395	FALSE	FALSE
13	circulating proteins	Val	CX3CL1	CX3CL1	NA	NA	NA	NA	NA	NA	NA	291	-0.14599	0.0613664	0.0180188	-0.266779	-0.0252011	0.0427742	TRUE	FALSE
13	circulating proteins	Val	TNFRSF9	TNFRSF9	NA	NA	NA	NA	NA	NA	NA	291	-0.0488054	0.062552	0.435898	-0.171928	0.074317	0.567125	FALSE	FALSE
13	circulating proteins	Val	NT.3	NT.3	NA	NA	NA	NA	NA	NA	NA	291	-0.0388975	0.0633763	0.539867	-0.163643	0.0858475	0.660368	FALSE	FALSE
13	circulating proteins	Val	TWEAK	TWEAK	NA	NA	NA	NA	NA	NA	NA	291	-0.0547295	0.0618114	0.376672	-0.176394	0.0669353	0.506359	FALSE	FALSE
13	circulating proteins	Val	CCL20	CCL20	NA	NA	NA	NA	NA	NA	NA	291	0.138298	0.061936	0.0263308	0.016388	0.260208	0.058873	FALSE	FALSE
13	circulating proteins	Val	ST1A1	ST1A1	NA	NA	NA	NA	NA	NA	NA	214	0.0465749	0.0743395	0.531663	-0.0999806	0.19313	0.653586	FALSE	FALSE
13	circulating proteins	Val	STAMBP	STAMBP	NA	NA	NA	NA	NA	NA	NA	291	-0.0177591	0.0630501	0.778403	-0.141862	0.106344	0.855169	FALSE	FALSE
13	circulating proteins	Val	ADA	ADA	NA	NA	NA	NA	NA	NA	NA	291	0.038822	0.0632752	0.540008	-0.0857241	0.163368	0.660368	FALSE	FALSE
13	circulating proteins	Val	TNFB	TNFB	NA	NA	NA	NA	NA	NA	NA	291	0.0651341	0.0616968	0.291993	-0.056305	0.186573	0.422019	FALSE	FALSE
13	circulating proteins	Val	CSF.1	CSF.1	NA	NA	NA	NA	NA	NA	NA	291	-0.0251677	0.0612006	0.681211	-0.14563	0.0952948	0.784352	FALSE	FALSE
13	circulating proteins	Val	IL6	IL6	NA	NA	NA	NA	NA	NA	NA	289	-0.0207786	0.0596526	0.727853	-0.138198	0.0966405	0.815096	FALSE	FALSE
13	circulating proteins	Val	CXCL1	CXCL1	NA	NA	NA	NA	NA	NA	NA	289	-0.100479	0.0634316	0.1143	-0.225336	0.024379	0.20204	FALSE	FALSE
13	circulating proteins	Val	SCF	SCF	NA	NA	NA	NA	NA	NA	NA	289	-0.122708	0.0606118	0.0438594	-0.242015	-0.00340043	0.0902015	FALSE	FALSE
13	circulating proteins	Val	IL18	IL18	NA	NA	NA	NA	NA	NA	NA	289	0.0261356	0.0630237	0.678679	-0.0979191	0.15019	0.782815	FALSE	FALSE
13	circulating proteins	Val	FGF.21	FGF.21	NA	NA	NA	NA	NA	NA	NA	289	0.0075207	0.0616539	0.902999	-0.113838	0.128879	0.937399	FALSE	FALSE
13	circulating proteins	Val	FGF.23	FGF.23	NA	NA	NA	NA	NA	NA	NA	289	-0.0608683	0.0617244	0.324911	-0.182365	0.0606289	0.452592	FALSE	FALSE
13	circulating proteins	Val	CCL3	CCL3	NA	NA	NA	NA	NA	NA	NA	289	0.0193812	0.0615711	0.753162	-0.101814	0.140577	0.834154	FALSE	FALSE

## Sheet: S4_adj_age_sex_bmi_egfr
BCAA	CMD parameter	N_LLD	beta_LLD	SE_LLD	p_LLD	lower_CI_LLD	upper_CI_LLD	BH_FDR_LLD
Ile	IL-6	216	-0.0819012	0.0881163	0.353714	-0.255607	0.0918046	0.443183
Leu	IL-6	216	-0.19456	0.0878547	0.0278653	-0.36775	-0.0213695	0.0492965
Val	IL-6	216	-0.111314	0.0798067	0.16455	-0.268639	0.0460107	0.236181
Ile	TNF-Alpha	277	-0.02394	0.078565	0.760816	-0.178615	0.130735	0.816804
Leu	TNF-Alpha	277	-0.102456	0.0793787	0.1979	-0.258733	0.0538214	0.273252
Val	TNF-Alpha	277	-0.0796354	0.070803	0.261692	-0.219029	0.0597585	0.347076
Ile	IL-1B	445	-0.0636046	0.0606701	0.295048	-0.182845	0.0556362	0.380419
Leu	IL-1B	445	-0.117693	0.0620756	0.058623	-0.239696	0.00431008	0.0956102
Val	IL-1B	445	-0.0331387	0.055705	0.55222	-0.142621	0.0763437	0.635113
Ile	IL-12P70	758	0.0377602	0.0459853	0.41183	-0.0525149	0.128035	0.501829
Leu	IL-12P70	758	-0.00333337	0.0474436	0.944006	-0.0964712	0.0898044	0.960235
Val	IL-12P70	758	0.0221196	0.0426821	0.604444	-0.0616709	0.10591	0.679043
Ile	IL-18	833	0.0576461	0.0428975	0.179379	-0.0265548	0.141847	0.253662
Leu	IL-18	833	0.00482188	0.0429906	0.910723	-0.0795618	0.0892055	0.93681
Val	IL-18	833	-0.0636739	0.0382097	0.0960063	-0.138674	0.0113256	0.14733
Ile	bloodpressure_ever_high	988	0.187411	0.101792	0.0656057	0.234281	0.366341	0.105068
Leu	bloodpressure_ever_high	988	0.0619445	0.108499	0.568052	0.0557552	0.193146	0.649222
Val	bloodpressure_ever_high	988	0.0114541	0.0987044	0.907617	0.0572067	0.180189	0.935733
Ile	HOMA_IR	996	0.30261	0.0332739	5.08946e-19	0.237315	0.367906	4.40672e-18
Leu	HOMA_IR	996	0.132052	0.034673	0.000148421	0.0640113	0.200094	0.00042837
Val	HOMA_IR	996	0.120951	0.0310438	0.000104321	0.0600313	0.18187	0.000312083
Ile	Insulin	998	0.300311	0.0336481	2.11652e-18	0.234281	0.366341	1.76101e-17
Leu	Insulin	998	0.124451	0.0350065	0.000395721	0.0557552	0.193146	0.00104836
Val	Insulin	998	0.118698	0.0313354	0.000161018	0.0572067	0.180189	0.000459744
Ile	Dyslipidemia	1015	0.639363	0.0975898	5.69494e-11	0.234281	0.366341	3.20906e-10
Ile	Biochem_Cholesterol	1015	0.238571	0.0356801	3.78127e-11	0.168555	0.308586	2.15351e-10
Ile	IL-18BP	1015	0.0869733	0.0382435	0.0231636	0.0119273	0.162019	0.0418833
Ile	Resistin	1015	0.0102402	0.0390859	0.79338	-0.0664588	0.0869392	0.844106
Ile	Leptin	1015	0.0974586	0.0220076	1.05298e-05	0.0542726	0.140645	3.81438e-05
Ile	Adiponectin	1015	-0.250857	0.0339989	3.34375e-13	-0.317574	-0.18414	2.29748e-12
Leu	Dyslipidemia	1015	0.249584	0.0877109	0.00443377	0.0557552	0.193146	0.00940993
Leu	Biochem_Cholesterol	1015	0.0721925	0.0365986	0.0488198	0.00037441	0.144011	0.0811124
Leu	IL-18BP	1015	0.00611593	0.0385605	0.874011	-0.0695521	0.081784	0.910784
Leu	Resistin	1015	-0.0721916	0.0392451	0.0661348	-0.149203	0.00481987	0.105756
Leu	Leptin	1015	-0.00200392	0.0223478	0.928567	-0.0458574	0.0418495	0.948154
Leu	Adiponectin	1015	-0.173969	0.0346744	6.19356e-07	-0.242012	-0.105927	2.58672e-06
Val	Dyslipidemia	1015	0.0858279	0.0770803	0.265499	0.0572067	0.180189	0.35038
Val	Biochem_Cholesterol	1015	-0.0019983	0.0326028	0.951139	-0.0659754	0.0619788	0.964054
Val	IL-18BP	1015	-0.0162288	0.0342941	0.636156	-0.0835248	0.0510673	0.708689
Val	Resistin	1015	-0.0444348	0.034937	0.203718	-0.112992	0.0241227	0.279948
Val	Leptin	1015	0.00922103	0.0198751	0.642785	-0.0297803	0.0482223	0.713089
Val	Adiponectin	1015	-0.105633	0.031046	0.000694043	-0.166555	-0.044711	0.00174934
Ile	IL-8	1086	0.00321794	0.0390016	0.934258	-0.0733096	0.0797455	0.951228
Leu	IL-8	1086	-0.0787024	0.0394378	0.0462276	-0.156086	-0.00131893	0.0774095
Val	IL-8	1086	-0.0755825	0.0350531	0.0312863	-0.144362	-0.00680252	0.0546228
Ile	IL-10	1107	0.0195039	0.0385028	0.612567	-0.0560434	0.0950511	0.685277
Leu	IL-10	1107	-0.0227467	0.0389421	0.559263	-0.0991559	0.0536626	0.641826
Val	IL-10	1107	-0.0353713	0.0346242	0.307206	-0.103308	0.0325657	0.393238
Ile	Total cholesterol to total lipids ratio in very large VLDL	1175	-0.318298	0.0336885	1.81182e-20	-0.384395	-0.252202	1.64922e-19
Ile	Cholesterol esters to total lipids ratio in very large VLDL	1175	-0.324022	0.0340135	9.04578e-21	-0.390757	-0.257288	8.37718e-20
Ile	Free cholesterol to total lipids ratio in very large VLDL	1175	-0.245177	0.0338754	8.25468e-13	-0.311641	-0.178714	5.52908e-12
Ile	Concentration of very large VLDL particles	1175	0.706161	0.0265834	5.2111e-122	0.654004	0.758317	3.2646e-120
Ile	Phospholipids to total lipids ratio in very large VLDL	1175	0.205288	0.0349297	5.43881e-09	0.136756	0.27382	2.59746e-08
Ile	Triglycerides to total lipids ratio in very large VLDL	1175	0.224175	0.0341201	7.552e-11	0.157232	0.291119	4.23309e-10
Leu	Total cholesterol to total lipids ratio in very large VLDL	1175	-0.137311	0.0342755	6.56326e-05	-0.20456	-0.0700627	0.000206191
Leu	Cholesterol esters to total lipids ratio in very large VLDL	1175	-0.139185	0.0346249	6.19782e-05	-0.20712	-0.0712515	0.000195866
Leu	Free cholesterol to total lipids ratio in very large VLDL	1175	-0.106788	0.0340457	0.00175192	-0.173585	-0.0399901	0.00410969
Leu	Concentration of very large VLDL particles	1175	0.222315	0.0326008	1.46411e-11	0.158352	0.286277	8.61477e-11
Leu	Phospholipids to total lipids ratio in very large VLDL	1175	0.0936162	0.0348869	0.00739026	0.0251683	0.162064	0.015165
Leu	Triglycerides to total lipids ratio in very large VLDL	1175	0.0946221	0.0341936	0.00574253	0.0275342	0.16171	0.0119918
Val	Total cholesterol to total lipids ratio in very large VLDL	1175	-0.0131736	0.0319437	0.680122	-0.075847	0.0494998	0.745963
Val	Cholesterol esters to total lipids ratio in very large VLDL	1175	-0.0137768	0.0322706	0.66952	-0.0770917	0.0495381	0.73585
Val	Free cholesterol to total lipids ratio in very large VLDL	1175	-0.00959209	0.0316472	0.761872	-0.0716839	0.0524997	0.817114
Val	Concentration of very large VLDL particles	1175	-0.133038	0.0305261	1.42704e-05	-0.19293	-0.0731453	5.11718e-05
Val	Phospholipids to total lipids ratio in very large VLDL	1175	0.0213946	0.032388	0.509018	-0.0421506	0.0849398	0.595065
Val	Triglycerides to total lipids ratio in very large VLDL	1175	0.0037716	0.0317564	0.905481	-0.0585343	0.0660775	0.934435
Ile	BlCells_Neutro	1260	0.0852083	0.0350299	0.0151364	0.0164846	0.153932	0.0286655
Ile	BlCells_Lympho	1260	0.280482	0.0341029	4.85457e-16	0.213577	0.347387	3.64093e-15
Ile	BlCells_Mono	1260	0.0693422	0.0354196	0.0504829	-0.000146106	0.138831	0.083745
Ile	BlCells_Baso	1260	0.0409745	0.035938	0.254444	-0.0295308	0.11148	0.338306
Ile	BlCells_Eos	1260	0.0581569	0.0360349	0.106799	-0.0125384	0.128852	0.162025
Leu	BlCells_Neutro	1260	-0.0328592	0.0356006	0.356186	-0.102703	0.036984	0.444711
Leu	BlCells_Lympho	1260	0.209928	0.0350114	2.64161e-09	0.14124	0.278615	1.30246e-08
Leu	BlCells_Mono	1260	0.0158518	0.0359763	0.659567	-0.0547287	0.0864322	0.728671
Leu	BlCells_Baso	1260	0.0173617	0.0364656	0.634077	-0.0541786	0.088902	0.707112
Leu	BlCells_Eos	1260	0.0524123	0.0365562	0.151894	-0.0193058	0.12413	0.221903
Val	BlCells_Neutro	1260	-0.0666696	0.0315223	0.0346269	-0.128512	-0.00482736	0.05948
Val	BlCells_Lympho	1260	0.0953743	0.0313721	0.00241402	0.0338268	0.156922	0.00545844
Val	BlCells_Mono	1260	-0.0371145	0.0318862	0.244659	-0.0996707	0.0254418	0.327751
Val	BlCells_Baso	1260	-0.0199848	0.0323328	0.536624	-0.0834171	0.0434476	0.619853
Val	BlCells_Eos	1260	0.0130839	0.0324396	0.686774	-0.050558	0.0767258	0.75171
Ile	TNFRSF14	1281	-0.00183432	0.0351291	0.958364	-0.0707515	0.0670829	0.970207
Ile	LDL.receptor	1281	0.328678	0.0313291	9.3677e-25	0.267216	0.39014	1.00774e-23
Ile	ITGB2	1281	0.00456963	0.0353298	0.897107	-0.0647413	0.0738806	0.927772
Ile	IL.17RA	1281	0.00110636	0.0358228	0.975367	-0.0691718	0.0713845	0.981571
Ile	TNF.R2	1281	-0.0156112	0.0351573	0.65709	-0.0845839	0.0533614	0.726688
Ile	MMP.9	1281	0.0562897	0.0353321	0.111372	-0.0130258	0.125605	0.168005
Ile	EPHB4	1281	-0.076532	0.0355201	0.0313791	-0.146216	-0.00684772	0.0546952
Ile	IL2.RA	1281	-0.00547251	0.0358064	0.878552	-0.0757184	0.0647734	0.911947
Ile	OPG	1281	-0.0758022	0.0341583	0.0266525	-0.142815	-0.00878953	0.0473081
Ile	ALCAM	1281	-0.0493514	0.035164	0.160722	-0.118337	0.0196343	0.232567
Ile	TFF3	1281	-0.0862901	0.0324895	0.00800758	-0.150029	-0.0225512	0.0163373
Ile	SELP	1281	0.05992	0.0345222	0.0828595	-0.00780658	0.127647	0.129773
Ile	CSTB	1281	0.0406692	0.0332285	0.221207	-0.0245194	0.105858	0.300875
Ile	MCP.1	1281	0.0418737	0.0342557	0.221787	-0.02533	0.109077	0.30128
Ile	CD163	1281	0.0734083	0.034527	0.0336856	0.00567231	0.141144	0.0583336
Ile	Gal.3	1281	-0.0178311	0.0346491	0.606909	-0.0858067	0.0501445	0.681094
Ile	GRN	1281	0.0105677	0.0357382	0.767508	-0.0595444	0.0806799	0.820679
Ile	MEPE	1281	-0.063045	0.033972	0.0637133	-0.129692	0.00360209	0.10281
Ile	BLM.hydrolase	1281	0.000829366	0.0350693	0.981136	-0.0679705	0.0696293	0.983908
Ile	PLC	1281	0.0183626	0.0345028	0.594676	-0.049326	0.0860512	0.6709
Ile	LTBR	1281	-0.0426598	0.0354411	0.228936	-0.112189	0.0268695	0.30902
Ile	Notch.3	1281	-0.143083	0.0343277	3.27807e-05	-0.210428	-0.0757381	0.000110345
Ile	TIMP4	1281	-0.1366	0.0331155	3.94827e-05	-0.201567	-0.0716335	0.000131404
Ile	CNTN1	1281	-0.0458813	0.0351928	0.192567	-0.114924	0.0231609	0.26734
Ile	CDH5	1281	-0.0256122	0.0356812	0.473008	-0.0956125	0.0443881	0.561598
Ile	TLT.2	1281	-0.0108169	0.035495	0.760611	-0.0804519	0.0588181	0.816804
Ile	FABP4	1281	0.0866212	0.026148	0.00094983	0.0353233	0.137919	0.00235249
Ile	TFPI	1281	0.0531191	0.0338176	0.116488	-0.0132252	0.119463	0.175474
Ile	PAI	1281	0.321693	0.0313194	7.82596e-24	0.26025	0.383137	8.17122e-23
Ile	CCL24	1281	0.00914846	0.0353678	0.795935	-0.0602372	0.0785341	0.845135
Ile	TR	1281	0.0396691	0.0355354	0.264492	-0.0300452	0.109383	0.349484
Ile	TNFRSF10C	1281	-0.0578581	0.0355792	0.104159	-0.127658	0.0119422	0.158288
Ile	GDF.15	1281	-0.00744928	0.0305043	0.807112	-0.0672935	0.0523949	0.853599
Ile	SELE	1281	0.102209	0.0343715	0.00299823	0.0347776	0.16964	0.00670823
Ile	AZU1	1281	0.0244116	0.0351646	0.487677	-0.0445752	0.0933985	0.577726
Ile	DLK.1	1281	0.112672	0.0341341	0.000990531	0.0457071	0.179637	0.0024363
Ile	SPON1	1281	-0.01285	0.0348075	0.712061	-0.0811364	0.0554365	0.772245
Ile	MPO	1281	-0.0588152	0.0355733	0.0985053	-0.128604	0.0109734	0.150947
Ile	CXCL16	1281	-0.0379031	0.0354155	0.284714	-0.107382	0.031576	0.369781
Ile	IL.6RA	1281	-0.0125207	0.0356847	0.725744	-0.0825279	0.0574866	0.786285
Ile	RETN	1281	-0.0696034	0.0350782	0.0474436	-0.138421	-0.000786108	0.0790727
Ile	IGFBP.1	1281	-0.199456	0.0294554	1.94131e-11	-0.257243	-0.14167	1.12978e-10
Ile	CHIT1	1281	-0.124601	0.0345705	0.000325114	-0.192422	-0.0567797	0.000881033
Ile	TR.AP	1281	0.0992513	0.0339305	0.00350404	0.0326855	0.165817	0.00764714
Ile	CCL22	1281	0.0802247	0.0355381	0.0241501	0.0105051	0.149944	0.0433725
Ile	PSP.D	1281	0.0287105	0.0353798	0.417234	-0.0406986	0.0981196	0.507254
Ile	PI3	1281	0.0139058	0.0345962	0.687792	-0.0539661	0.0817776	0.752052
Ile	Ep.CAM	1281	0.0057013	0.0356058	0.87281	-0.0641512	0.0755538	0.910424
Ile	AP.N	1281	-0.0454895	0.0353255	0.198076	-0.114792	0.023813	0.273252
Ile	AXL	1281	-0.0179499	0.0352897	0.611091	-0.0871822	0.0512825	0.684345
Ile	IL.1RT1	1281	-0.077692	0.0355368	0.0289793	-0.147409	-0.00797497	0.0510977
Ile	MMP.2	1281	-0.111521	0.0352009	0.00157064	-0.18058	-0.0424633	0.00375051
Ile	FAS	1281	0.0456517	0.033983	0.179391	-0.021017	0.11232	0.253662
Ile	MB	1281	-0.0866979	0.031496	0.00599525	-0.148488	-0.0249081	0.012495
Ile	TNFSF13B	1281	-0.0144617	0.0352206	0.681433	-0.0835584	0.0546351	0.746632
Ile	PRTN3	1281	-0.0625469	0.0357451	0.0803929	-0.132673	0.0075788	0.126654
Ile	PCSK9	1281	0.114344	0.035248	0.00120925	0.0451937	0.183495	0.0029336
Ile	U.PAR	1281	-0.0481104	0.0348076	0.167159	-0.116397	0.0201762	0.239602
Ile	OPN	1281	-0.0969571	0.0355562	0.00648162	-0.166712	-0.0272019	0.013426
Ile	CTSD	1281	0.144472	0.0335198	1.75776e-05	0.0787122	0.210232	6.22996e-05
Ile	PGLYRP1	1281	-0.0293452	0.0353164	0.406174	-0.0986299	0.0399396	0.495504
Ile	CPA1	1281	0.122402	0.0339676	0.000326073	0.0557633	0.18904	0.00088139
Ile	JAM.A	1281	0.0854934	0.0355153	0.0162156	0.0158186	0.155168	0.030034
Ile	Gal.4	1281	0.0847906	0.035107	0.0158665	0.0159166	0.153665	0.0296974
Ile	IL.1RT2	1281	0.0105261	0.0353414	0.765874	-0.0588078	0.0798599	0.819755
Ile	SHPS.1	1281	-0.0117045	0.0356134	0.74247	-0.0815719	0.0581629	0.801146
Ile	CCL15	1281	0.057727	0.0354883	0.104059	-0.0118949	0.127349	0.158288
Ile	CASP.3	1281	0.0602745	0.0357276	0.0918371	-0.00981687	0.130366	0.141543
Ile	uPA	1281	-0.108647	0.0351224	0.00202193	-0.177551	-0.0397429	0.00464086
Ile	CPB1	1281	0.10693	0.0340698	0.00173682	0.0400907	0.173769	0.00408325
Ile	CHI3L1	1281	0.0868242	0.0332497	0.00912645	0.021594	0.152054	0.0184085
Ile	ST2	1281	-0.00342629	0.0322488	0.915404	-0.0666928	0.0598402	0.940121
Ile	t.PA	1281	0.124889	0.0330905	0.000167936	0.0599708	0.189807	0.000474409
Ile	SCGB3A2	1281	-0.125815	0.0339258	0.000217418	-0.192372	-0.0592588	0.000604569
Ile	EGFR	1281	-0.081795	0.0356453	0.0219127	-0.151725	-0.0118651	0.0398243
Ile	IGFBP.7	1281	0.00866845	0.0340016	0.798809	-0.0580369	0.0753738	0.846939
Ile	CD93	1281	-0.0765452	0.0353828	0.0307001	-0.14596	-0.00713027	0.0538642
Ile	IL.18BP	1281	-0.0106834	0.0349899	0.760167	-0.0793274	0.0579607	0.816804
Ile	COL1A1	1281	0.0176276	0.0344611	0.609074	-0.0499792	0.0852344	0.682804
Ile	PON3	1281	-0.252149	0.032888	3.47924e-14	-0.316669	-0.187628	2.48684e-13
Ile	CTSZ	1281	0.107499	0.0348947	0.00210954	0.039042	0.175957	0.00481083
Ile	MMP.3	1281	-0.148822	0.0291162	3.68787e-07	-0.205943	-0.0917012	1.5524e-06
Ile	RARRES2	1281	0.0820127	0.0331429	0.0134711	0.016992	0.147033	0.0257946
Ile	ICAM.2	1281	-0.0460989	0.0357486	0.197447	-0.116231	0.0240336	0.273093
Ile	KLK6	1281	-0.091224	0.0349588	0.00917444	-0.159807	-0.0226409	0.0184703
Ile	PDGF.subunit.A	1281	0.0355936	0.035597	0.317547	-0.0342416	0.105429	0.405916
Ile	TNF.R1	1281	-0.00632856	0.034663	0.855161	-0.0743314	0.0616743	0.893765
Ile	IGFBP.2	1281	-0.297825	0.0305944	1.19247e-21	-0.357846	-0.237804	1.11402e-20
Ile	vWF	1281	0.0782324	0.0355234	0.027824	0.00854174	0.147923	0.0492965
Ile	PECAM.1	1281	-0.0221901	0.0354019	0.530899	-0.0916426	0.0472624	0.615242
Ile	NT.pro.BNP	1281	-0.134001	0.0329374	5.02535e-05	-0.198619	-0.0693837	0.000162675
Ile	CCL16	1281	0.0826622	0.034746	0.0175043	0.0144965	0.150828	0.0323086
Leu	TNFRSF14	1281	-0.0665602	0.0355197	0.0611735	-0.136244	0.0031233	0.0993136
Leu	LDL.receptor	1281	0.097501	0.0329499	0.00314269	0.032859	0.162143	0.00700202
Leu	ITGB2	1281	0.02318	0.0357661	0.517038	-0.046987	0.093347	0.602456
Leu	IL.17RA	1281	-0.0202971	0.0362665	0.575807	-0.0914458	0.0508516	0.656567
[truncated: 888 more rows]

## Sheet: S5_meta_analysis
BCAA	CMD parameter	Meta.p	BH_FDR_Meta.p	I2	Meta.hetero.p	BH_FDR_hetero.p	Is_heterogeneous
[truncated: 756 more rows]

[truncated: 6 more sheets: S6_NMR_noDM_adj.age_sex_bmi, S7_NMR_adj_age_sex_bmi_homair, S8_LLD_NMR_obese_subset, S9_MR_GWAS_list, S10_MVMR, S11_UVMR]
